# Supplementary material for: N′-(3,4-Dimethoxy­benzyl­idene)aceto­hydrazide
Source: Acta Crystallogr Sect E Struct Rep Online. 2009 Jul 25;65(Pt 8):o1964. doi: 10.1107/S1600536809028608 (PMC2977217; doi:10.1107/S1600536809028608)
Supplement: Supplementary file 1 [file e-65-o1964-sup1.cif]

##############################################################################
###                                                                        ###
###        Electronic paper (Acta Crystallographica Section E)             ###
###                                                                        ###
##############################################################################
#                                                                            #
# This CIF contains the data in a paper accepted for publication in Acta     #
# Crystallographica Section E. It conforms to the requirements of Notes      #
# for Authors for Section E, and has been peer reviewed under the auspices   #
# of the IUCr Commission on Journals.                                        #
#                                                                            #
# Full details of the Crystallographic Information File format               #
# are given in the paper "The Crystallographic Information File (CIF):       #
# a New Standard Archive File for Crystallography" by S. R. Hall, F. H.      #
# Allen and I. D. Brown [Acta Cryst. (1991), A47, 655-685].                  #
#                                                                            #
# The current version of the core CIF dictionary is obtainable from          #
# ftp://ftp.iucr.org/pub/cif_core.dic. The current version number is 2.4.    #
#                                                                            #
# Software is freely available for graphical display of the structure(s) in  #
# this CIF.  For information consult the CIF home page http://www.iucr.org/  #
# cif/home.html                                                              #
#                                                                            #
# This file may be used for bona fide research purposes within the           #
# scientific community so long as proper attribution is given to the journal # 
# article from which it was obtained.                                        #
#                                                                            #
##############################################################################
                                             
data_I
_audit_creation_method     SHELXL-97
_chemical_name_systematic
;
<i>N</i>'-(3,4-Dimethoxybenzylidene)acetohydrazide
;
_chemical_name_common     ?
_chemical_formula_moiety     'C11 H14 N2 O3'
_chemical_formula_sum     'C11 H14 N2 O3'
_chemical_formula_iupac     'C11 H14 N2 O3'
_chemical_formula_weight     222.24
_chemical_melting_point     ?
_symmetry_cell_setting     Triclinic
_symmetry_space_group_name_H-M     'P 1'
_symmetry_space_group_name_Hall     'P 1'
loop_
    _symmetry_equiv_pos_as_xyz
    'x, y, z'
_cell_length_a     8.339(3)
_cell_length_b     8.349(3)
_cell_length_c     8.663(3)
_cell_angle_alpha     94.717(12)
_cell_angle_beta     95.210(8)
_cell_angle_gamma     94.298(12)
_cell_volume     596.6(3)
_cell_formula_units_Z     2
_cell_measurement_reflns_used     2054
_cell_measurement_theta_min     2.4
_cell_measurement_theta_max     25.0
_cell_measurement_temperature     223(2)
_exptl_crystal_description     block
_exptl_crystal_colour     colourless
_exptl_crystal_size_max     0.24
_exptl_crystal_size_mid     0.21
_exptl_crystal_size_min     0.19
_exptl_crystal_density_diffrn     1.237
_exptl_crystal_density_meas     ?
_exptl_crystal_density_method     'not measured'
_exptl_crystal_F_000     236
_exptl_absorpt_coefficient_mu     0.091
_exptl_absorpt_correction_type     multi-scan
_exptl_absorpt_process_details     '(SADABS; Bruker, 2002)'
_exptl_absorpt_correction_T_min     0.9866
_exptl_absorpt_correction_T_max     0.9902
_exptl_special_details
;
;
_diffrn_ambient_temperature     223(2)
_diffrn_radiation_type     MoK\a
_diffrn_radiation_wavelength     0.71073
_diffrn_radiation_source     'fine-focus sealed tube'
_diffrn_radiation_monochromator     graphite
_diffrn_measurement_device_type     'Bruker SMART CCD area-detector'
_diffrn_measurement_method     '\f and \w'
_diffrn_detector_area_resol_mean     ?
_diffrn_reflns_number     3236
_diffrn_reflns_av_R_equivalents     0.0172
_diffrn_reflns_av_sigmaI/netI     0.0261
_diffrn_reflns_theta_min     2.37
_diffrn_reflns_theta_max     25.01
_diffrn_reflns_theta_full     25.01
_diffrn_measured_fraction_theta_max     0.979
_diffrn_measured_fraction_theta_full     0.979
_diffrn_reflns_limit_h_min     -9
_diffrn_reflns_limit_h_max     9
_diffrn_reflns_limit_k_min     -9
_diffrn_reflns_limit_k_max     9
_diffrn_reflns_limit_l_min     -10
_diffrn_reflns_limit_l_max     9
_diffrn_standards_number     ?
_diffrn_standards_interval_count     ?
_diffrn_standards_interval_time     ?
_diffrn_standards_decay_%     ?
_refine_special_details
;
 Refinement of F^2^ against ALL reflections.  The weighted R-factor wR and
 goodness of fit S are based on F^2^, conventional R-factors R are based
 on F, with F set to zero for negative F^2^. The threshold expression of
 F^2^ > 2sigma(F^2^) is used only for calculating R-factors(gt) etc. and is
 not relevant to the choice of reflections for refinement.  R-factors based
 on F^2^ are statistically about twice as large as those based on F, and R-
 factors based on ALL data will be even larger.
;
_reflns_number_total     2054
_reflns_number_gt     1890
_reflns_threshold_expression     I>2\s(I)
_refine_ls_structure_factor_coef     Fsqd
_refine_ls_matrix_type     full
_refine_ls_R_factor_all     0.0389
_refine_ls_R_factor_gt     0.0357
_refine_ls_wR_factor_gt     0.1078
_refine_ls_wR_factor_ref     0.1102
_refine_ls_goodness_of_fit_ref     1.118
_refine_ls_restrained_S_all     1.117
_refine_ls_number_reflns     2054
_refine_ls_number_parameters     290
_refine_ls_number_restraints     3
_refine_ls_hydrogen_treatment     constr
_refine_ls_weighting_scheme     calc
_refine_ls_weighting_details
         'calc w=1/[\s^2^(Fo^2^)+(0.0737P)^2^+0.0315P] where P=(Fo^2^+2Fc^2^)/3'
_atom_sites_solution_hydrogens     geom
_atom_sites_solution_primary     direct
_atom_sites_solution_secondary     difmap
_refine_ls_shift/su_max     0.000
_refine_ls_shift/su_mean     0.000
_refine_diff_density_max     0.179
_refine_diff_density_min     -0.146
_refine_ls_extinction_method     'SHELXL97 (Sheldrick, 2008)'
_refine_ls_extinction_coef     0.101(14)
_refine_ls_extinction_expression
                                  'Fc^*^=kFc[1+0.001xFc^2^\l^3^/sin(2\q)]^-1/4^'
_refine_ls_abs_structure_details     ?
_refine_ls_abs_structure_Flack     .
loop_
    _atom_type_symbol
    _atom_type_description
    _atom_type_scat_dispersion_real
    _atom_type_scat_dispersion_imag
    _atom_type_scat_source
    'C' 'C' 0.0033 0.0000
                         'International Tables Vol C Tables 4.2.6.8 and 6.1.1.4'
    'H' 'H' 0.0000 0.0000
                         'International Tables Vol C Tables 4.2.6.8 and 6.1.1.4'
    'N' 'N' 0.0061 0.0000
                         'International Tables Vol C Tables 4.2.6.8 and 6.1.1.4'
    'O' 'O' 0.0106 0.0000
                         'International Tables Vol C Tables 4.2.6.8 and 6.1.1.4'
_computing_data_collection     'SMART (Bruker, 2002)'
_computing_cell_refinement     'SAINT (Bruker, 2002)'
_computing_data_reduction     'SAINT (Bruker, 2002)'
_computing_structure_solution     'SHELXS97 (Sheldrick, 2008)'
_computing_structure_refinement     'SHELXL97 (Sheldrick, 2008)'
_computing_molecular_graphics     'SHELXTL (Sheldrick, 2008)'
_computing_publication_material     'SHELXTL (Sheldrick, 2008)'
loop_
    _atom_site_type_symbol
    _atom_site_label
    _atom_site_fract_x
    _atom_site_fract_y
    _atom_site_fract_z
    _atom_site_U_iso_or_equiv
    _atom_site_adp_type
    _atom_site_calc_flag
    _atom_site_refinement_flags
    _atom_site_occupancy
    _atom_site_disorder_assembly
    _atom_site_disorder_group
    O O4 0.0007(2) -0.4436(3) 0.6700(2) 0.0538(6) Uani d . 1 . .
    O O5 0.2416(3) -0.2594(3) 0.8028(3) 0.0604(6) Uani d . 1 . .
    O O2 0.6714(3) 0.0884(3) 1.2796(3) 0.0691(7) Uani d . 1 . .
    O O3 -0.0291(3) 0.4482(3) 1.2193(3) 0.0668(7) Uani d . 1 . .
    N N2 0.0775(3) 0.4780(3) 0.9931(3) 0.0520(6) Uani d . 1 . .
    H H2 0.0686 0.5156 0.9036 0.062 Uiso calc R 1 . .
    O O1 0.8549(3) 0.0361(3) 1.0637(3) 0.0659(7) Uani d . 1 . .
    N N3 0.2418(3) 0.2632(3) 0.5009(3) 0.0473(6) Uani d . 1 . .
    N N1 0.2086(3) 0.3943(3) 1.0364(3) 0.0476(6) Uani d . 1 . .
    C C15 0.1580(3) -0.1968(3) 0.6814(3) 0.0428(6) Uani d . 1 . .
    O O6 0.4783(3) 0.5122(3) 0.5771(3) 0.0796(8) Uani d . 1 . .
    C C18 0.1933(3) -0.0476(4) 0.6295(3) 0.0449(6) Uani d . 1 . .
    H H17 0.2816 0.0189 0.6767 0.054 Uiso calc R 1 . .
    C C6 0.4492(3) 0.2834(3) 0.9661(3) 0.0460(7) Uani d . 1 . .
    N N4 0.2566(3) 0.4016(3) 0.4235(3) 0.0508(6) Uani d . 1 . .
    H H4 0.1872 0.4136 0.3465 0.061 Uiso calc R 1 . .
    C C17 0.0956(3) 0.0041(4) 0.5047(3) 0.0456(7) Uani d . 1 . .
    C C2 0.7255(3) 0.1177(4) 1.0226(3) 0.0479(7) Uani d . 1 . .
    C C9 0.3061(4) 0.3708(4) 0.9334(3) 0.0474(7) Uani d . 1 . .
    H H9 0.2861 0.4097 0.8365 0.057 Uiso calc R 1 . .
    C C5 0.4882(3) 0.2291(4) 1.1140(3) 0.0476(7) Uani d . 1 . .
    H H6 0.4221 0.2488 1.1932 0.057 Uiso calc R 1 . .
    C C20 0.1279(4) 0.1605(4) 0.4428(3) 0.0497(7) Uani d . 1 . .
    H H20 0.0619 0.1854 0.3571 0.060 Uiso calc R 1 . .
    C C10 -0.0362(4) 0.5003(3) 1.0920(3) 0.0484(7) Uani d . 1 . .
    C C14 -0.0720(4) -0.2478(4) 0.4888(4) 0.0535(7) Uani d . 1 . .
    H H14 -0.1612 -0.3137 0.4425 0.064 Uiso calc R 1 . .
    C C13 0.0239(3) -0.2980(3) 0.6102(3) 0.0446(7) Uani d . 1 . .
    C C7 0.5492(4) 0.2542(4) 0.8501(3) 0.0508(7) Uani d . 1 . .
    H H7 0.5252 0.2903 0.7526 0.061 Uiso calc R 1 . .
    C C16 -0.0345(4) -0.0966(4) 0.4350(4) 0.0556(8) Uani d . 1 . .
    H H18 -0.0980 -0.0638 0.3515 0.067 Uiso calc R 1 . .
    C C11 -0.1735(4) 0.5935(5) 1.0337(4) 0.0623(8) Uani d . 1 . .
    H H11A -0.1585 0.6212 0.9303 0.093 Uiso calc R 1 . .
    H H11B -0.1758 0.6903 1.1012 0.093 Uiso calc R 1 . .
    H H11C -0.2737 0.5286 1.0324 0.093 Uiso calc R 1 . .
    C C4 0.6230(4) 0.1474(4) 1.1414(3) 0.0495(7) Uani d . 1 . .
    C C3 0.6859(4) 0.1710(4) 0.8788(4) 0.0548(8) Uani d . 1 . .
    H H3 0.7517 0.1510 0.7994 0.066 Uiso calc R 1 . .
    C C21 0.3770(4) 0.5174(4) 0.4662(3) 0.0524(7) Uani d . 1 . .
    C C12 -0.1272(4) -0.5549(5) 0.5953(4) 0.0641(9) Uani d . 1 . .
    H H12A -0.1310 -0.6517 0.6478 0.096 Uiso calc R 1 . .
    H H12B -0.1082 -0.5803 0.4887 0.096 Uiso calc R 1 . .
    H H12C -0.2282 -0.5072 0.5992 0.096 Uiso calc R 1 . .
    C C22 0.3783(5) 0.6553(4) 0.3640(5) 0.0694(9) Uani d . 1 . .
    H H22A 0.2882 0.6378 0.2856 0.104 Uiso calc R 1 . .
    H H22B 0.4771 0.6615 0.3151 0.104 Uiso calc R 1 . .
    H H22C 0.3704 0.7545 0.4263 0.104 Uiso calc R 1 . .
    C C8 0.5745(5) 0.1116(5) 1.4029(4) 0.0672(9) Uani d . 1 . .
    H H5A 0.6225 0.0673 1.4932 0.101 Uiso calc R 1 . .
    H H5B 0.4687 0.0584 1.3734 0.101 Uiso calc R 1 . .
    H H5C 0.5660 0.2248 1.4263 0.101 Uiso calc R 1 . .
    C C1 0.9669(5) 0.0112(5) 0.9511(5) 0.0775(11) Uani d . 1 . .
    H H1A 1.0525 -0.0478 0.9934 0.116 Uiso calc R 1 . .
    H H1B 1.0112 0.1136 0.9244 0.116 Uiso calc R 1 . .
    H H1C 0.9125 -0.0489 0.8596 0.116 Uiso calc R 1 . .
    C C19 0.3937(5) -0.1813(5) 0.8631(5) 0.0800(12) Uani d . 1 . .
    H H16A 0.4381 -0.2371 0.9475 0.120 Uiso calc R 1 . .
    H H16B 0.3805 -0.0720 0.9001 0.120 Uiso calc R 1 . .
    H H16C 0.4656 -0.1820 0.7826 0.120 Uiso calc R 1 . .
loop_
    _atom_site_aniso_label
    _atom_site_aniso_U_11
    _atom_site_aniso_U_22
    _atom_site_aniso_U_33
    _atom_site_aniso_U_12
    _atom_site_aniso_U_13
    _atom_site_aniso_U_23
    O4 0.0553(11) 0.0539(13) 0.0528(12) -0.0019(9) -0.0015(9) 0.0211(10)
    O5 0.0625(12) 0.0572(13) 0.0598(12) -0.0038(10) -0.0176(10) 0.0294(10)
    O2 0.0710(15) 0.1024(19) 0.0436(11) 0.0453(14) 0.0073(10) 0.0281(12)
    O3 0.0708(15) 0.0814(16) 0.0526(13) 0.0172(12) 0.0043(11) 0.0239(12)
    N2 0.0547(13) 0.0591(15) 0.0458(14) 0.0141(11) -0.0031(12) 0.0261(12)
    O1 0.0580(13) 0.0810(16) 0.0649(15) 0.0280(12) 0.0127(11) 0.0158(12)
    N3 0.0566(14) 0.0477(14) 0.0414(13) 0.0132(11) 0.0059(11) 0.0173(11)
    N1 0.0507(13) 0.0483(14) 0.0447(13) 0.0096(10) -0.0062(11) 0.0161(10)
    C15 0.0420(14) 0.0495(16) 0.0393(14) 0.0100(12) 0.0007(11) 0.0161(12)
    O6 0.0796(17) 0.0751(17) 0.0801(18) 0.0006(13) -0.0203(14) 0.0187(14)
    C18 0.0451(14) 0.0492(16) 0.0418(14) 0.0081(12) 0.0012(11) 0.0125(12)
    C6 0.0512(15) 0.0472(16) 0.0384(14) 0.0000(12) -0.0047(12) 0.0102(12)
    N4 0.0613(14) 0.0500(14) 0.0431(13) 0.0082(11) -0.0015(11) 0.0199(11)
    C17 0.0505(16) 0.0472(16) 0.0422(15) 0.0143(12) 0.0045(12) 0.0128(12)
    C2 0.0483(16) 0.0502(17) 0.0464(16) 0.0092(13) 0.0046(13) 0.0073(13)
    C9 0.0559(16) 0.0490(16) 0.0377(14) 0.0054(12) -0.0041(12) 0.0151(12)
    C5 0.0508(16) 0.0535(17) 0.0398(14) 0.0120(13) 0.0009(12) 0.0089(12)
    C20 0.0583(17) 0.0485(17) 0.0444(15) 0.0142(13) -0.0010(13) 0.0150(13)
    C10 0.0560(17) 0.0440(16) 0.0443(16) 0.0034(12) -0.0055(14) 0.0100(12)
    C14 0.0471(15) 0.0567(18) 0.0551(18) 0.0026(13) -0.0091(13) 0.0126(14)
    C13 0.0463(15) 0.0473(16) 0.0425(15) 0.0068(12) 0.0039(12) 0.0154(12)
    C7 0.0595(18) 0.0554(17) 0.0379(14) 0.0002(14) 0.0021(13) 0.0138(13)
    C16 0.0579(17) 0.0571(19) 0.0532(18) 0.0137(14) -0.0092(14) 0.0207(15)
    C11 0.063(2) 0.063(2) 0.0614(19) 0.0159(16) 0.0004(16) 0.0106(16)
    C4 0.0532(16) 0.0593(18) 0.0381(15) 0.0133(14) -0.0005(12) 0.0137(13)
    C3 0.0588(17) 0.0587(18) 0.0487(17) 0.0019(14) 0.0106(14) 0.0117(14)
    C21 0.0583(18) 0.0516(18) 0.0488(17) 0.0116(14) 0.0021(14) 0.0097(13)
    C12 0.066(2) 0.065(2) 0.060(2) -0.0107(16) 0.0014(16) 0.0203(16)
    C22 0.085(2) 0.0533(19) 0.071(2) 0.0030(17) 0.0061(19) 0.0154(17)
    C8 0.081(2) 0.087(2) 0.0413(17) 0.0353(19) 0.0107(16) 0.0201(16)
    C1 0.063(2) 0.078(3) 0.099(3) 0.0206(18) 0.031(2) 0.010(2)
    C19 0.073(2) 0.073(2) 0.088(3) -0.0081(18) -0.037(2) 0.033(2)
_geom_special_details
;
 All esds (except the esd in the dihedral angle between two l.s. planes)
 are estimated using the full covariance matrix.  The cell esds are taken
 into account individually in the estimation of esds in distances, angles
 and torsion angles; correlations between esds in cell parameters are only
 used when they are defined by crystal symmetry.  An approximate (isotropic)
 treatment of cell esds is used for estimating esds involving l.s. planes.
;
loop_
    _geom_bond_atom_site_label_1
    _geom_bond_atom_site_label_2
    _geom_bond_site_symmetry_2
    _geom_bond_distance
    _geom_bond_publ_flag
    O4 C13 . 1.367(3) ?
    O4 C12 . 1.431(4) ?
    O5 C15 . 1.370(3) ?
    O5 C19 . 1.417(4) ?
    O2 C4 . 1.370(3) ?
    O2 C8 . 1.407(4) ?
    O3 C10 . 1.216(4) ?
    N2 C10 . 1.348(4) ?
    N2 N1 . 1.380(3) ?
    N2 H2 . 0.8600 ?
    O1 C2 . 1.355(4) ?
    O1 C1 . 1.424(5) ?
    N3 C20 . 1.270(4) ?
    N3 N4 . 1.385(3) ?
    N1 C9 . 1.274(4) ?
    C15 C18 . 1.379(4) ?
    C15 C13 . 1.412(4) ?
    O6 C21 . 1.225(4) ?
    C18 C17 . 1.410(4) ?
    C18 H17 . 0.9300 ?
    C6 C7 . 1.381(4) ?
    C6 C5 . 1.413(4) ?
    C6 C9 . 1.463(4) ?
    N4 C21 . 1.345(4) ?
    N4 H4 . 0.8600 ?
    C17 C16 . 1.381(4) ?
    C17 C20 . 1.468(4) ?
    C2 C3 . 1.377(4) ?
    C2 C4 . 1.415(4) ?
    C9 H9 . 0.9300 ?
    C5 C4 . 1.370(4) ?
    C5 H6 . 0.9300 ?
    C20 H20 . 0.9300 ?
    C10 C11 . 1.505(4) ?
    C14 C13 . 1.376(4) ?
    C14 C16 . 1.405(4) ?
    C14 H14 . 0.9300 ?
    C7 C3 . 1.393(5) ?
    C7 H7 . 0.9300 ?
    C16 H18 . 0.9300 ?
    C11 H11A . 0.9600 ?
    C11 H11B . 0.9600 ?
    C11 H11C . 0.9600 ?
    C3 H3 . 0.9300 ?
    C21 O6 1 1.225(4) ?
    C21 C22 . 1.510(5) ?
    C12 H12A . 0.9600 ?
    C12 H12B . 0.9600 ?
    C12 H12C . 0.9600 ?
    C22 H22A . 0.9600 ?
    C22 H22B . 0.9600 ?
    C22 H22C . 0.9600 ?
    C8 H5A . 0.9600 ?
    C8 H5B . 0.9600 ?
    C8 H5C . 0.9600 ?
    C1 H1A . 0.9600 ?
    C1 H1B . 0.9600 ?
    C1 H1C . 0.9600 ?
    C19 H16A . 0.9600 ?
    C19 H16B . 0.9600 ?
    C19 H16C . 0.9600 ?
loop_
    _geom_angle_atom_site_label_1
    _geom_angle_atom_site_label_2
    _geom_angle_atom_site_label_3
    _geom_angle_site_symmetry_1
    _geom_angle_site_symmetry_3
    _geom_angle
    _geom_angle_publ_flag
    C13 O4 C12 . . 117.5(2) ?
    C15 O5 C19 . . 118.3(2) ?
    C4 O2 C8 . . 117.6(2) ?
    C10 N2 N1 . . 119.6(2) ?
    C10 N2 H2 . . 120.2 ?
    N1 N2 H2 . . 120.2 ?
    C2 O1 C1 . . 117.2(3) ?
    C20 N3 N4 . . 114.6(2) ?
    C9 N1 N2 . . 115.8(2) ?
    O5 C15 C18 . . 125.6(3) ?
    O5 C15 C13 . . 114.2(2) ?
    C18 C15 C13 . . 120.2(2) ?
    C15 C18 C17 . . 120.0(3) ?
    C15 C18 H17 . . 120.0 ?
    C17 C18 H17 . . 120.0 ?
    C7 C6 C5 . . 119.2(3) ?
    C7 C6 C9 . . 119.3(2) ?
    C5 C6 C9 . . 121.5(3) ?
    C21 N4 N3 . . 121.4(2) ?
    C21 N4 H4 . . 119.3 ?
    N3 N4 H4 . . 119.3 ?
    C16 C17 C18 . . 119.3(2) ?
    C16 C17 C20 . . 118.0(2) ?
    C18 C17 C20 . . 122.7(3) ?
    O1 C2 C3 . . 126.3(3) ?
    O1 C2 C4 . . 115.0(2) ?
    C3 C2 C4 . . 118.6(3) ?
    N1 C9 C6 . . 120.6(2) ?
    N1 C9 H9 . . 119.7 ?
    C6 C9 H9 . . 119.7 ?
    C4 C5 C6 . . 120.3(3) ?
    C4 C5 H6 . . 119.8 ?
    C6 C5 H6 . . 119.8 ?
    N3 C20 C17 . . 122.9(3) ?
    N3 C20 H20 . . 118.5 ?
    C17 C20 H20 . . 118.5 ?
    O3 C10 N2 . . 122.5(3) ?
    O3 C10 C11 . . 122.2(3) ?
    N2 C10 C11 . . 115.3(3) ?
    C13 C14 C16 . . 119.6(3) ?
    C13 C14 H14 . . 120.2 ?
    C16 C14 H14 . . 120.2 ?
    O4 C13 C14 . . 124.7(2) ?
    O4 C13 C15 . . 115.3(2) ?
    C14 C13 C15 . . 120.0(2) ?
    C6 C7 C3 . . 120.2(3) ?
    C6 C7 H7 . . 119.9 ?
    C3 C7 H7 . . 119.9 ?
    C17 C16 C14 . . 120.9(2) ?
    C17 C16 H18 . . 119.6 ?
    C14 C16 H18 . . 119.6 ?
    C10 C11 H11A . . 109.5 ?
    C10 C11 H11B . . 109.5 ?
    H11A C11 H11B . . 109.5 ?
    C10 C11 H11C . . 109.5 ?
    H11A C11 H11C . . 109.5 ?
    H11B C11 H11C . . 109.5 ?
    C5 C4 O2 . . 125.2(3) ?
    C5 C4 C2 . . 120.5(2) ?
    O2 C4 C2 . . 114.3(2) ?
    C2 C3 C7 . . 121.2(3) ?
    C2 C3 H3 . . 119.4 ?
    C7 C3 H3 . . 119.4 ?
    O6 C21 N4 1 . 123.7(3) ?
    O6 C21 N4 . . 123.7(3) ?
    O6 C21 C22 1 . 122.4(3) ?
    O6 C21 C22 . . 122.4(3) ?
    N4 C21 C22 . . 114.0(3) ?
    O4 C12 H12A . . 109.5 ?
    O4 C12 H12B . . 109.5 ?
    H12A C12 H12B . . 109.5 ?
    O4 C12 H12C . . 109.5 ?
    H12A C12 H12C . . 109.5 ?
    H12B C12 H12C . . 109.5 ?
    C21 C22 H22A . . 109.5 ?
    C21 C22 H22B . . 109.5 ?
    H22A C22 H22B . . 109.5 ?
    C21 C22 H22C . . 109.5 ?
    H22A C22 H22C . . 109.5 ?
    H22B C22 H22C . . 109.5 ?
    O2 C8 H5A . . 109.5 ?
    O2 C8 H5B . . 109.5 ?
    H5A C8 H5B . . 109.5 ?
    O2 C8 H5C . . 109.5 ?
    H5A C8 H5C . . 109.5 ?
    H5B C8 H5C . . 109.5 ?
    O1 C1 H1A . . 109.5 ?
    O1 C1 H1B . . 109.5 ?
    H1A C1 H1B . . 109.5 ?
    O1 C1 H1C . . 109.5 ?
    H1A C1 H1C . . 109.5 ?
    H1B C1 H1C . . 109.5 ?
    O5 C19 H16A . . 109.5 ?
    O5 C19 H16B . . 109.5 ?
    H16A C19 H16B . . 109.5 ?
    O5 C19 H16C . . 109.5 ?
    H16A C19 H16C . . 109.5 ?
    H16B C19 H16C . . 109.5 ?
loop_
    _geom_hbond_atom_site_label_D
    _geom_hbond_atom_site_label_H
    _geom_hbond_atom_site_label_A
    _geom_hbond_site_symmetry_A
    _geom_hbond_distance_DH
    _geom_hbond_distance_HA
    _geom_hbond_distance_DA
    _geom_hbond_angle_DHA
    _geom_hbond_publ_flag
    N2 H2 O4 1_565 0.86 2.11 2.950(3) 164.9 yes
    N2 H2 O5 1_565 0.86 2.54 3.154(3) 129.0 yes
    C7 H7 O6 1_555 0.93 2.52 3.372(3) 151.8 yes
    C12 H12B O3 1_544 0.96 2.51 3.434(4) 161.5 yes
    C12 H12C O6 1_445 0.96 2.45 3.367(4) 158.8 yes
    C16 H18 O2 1_454 0.93 2.45 3.244(3) 143.8 yes
    N4 H4 O3 1_554 0.86 2.08 2.907(3) 161.3 yes
data_global
_journal_date_recd_electronic     2009-07-07
_journal_date_accepted     2009-07-20
_journal_name_full     'Acta Crystallographica, Section E'
_journal_year     2009
_journal_volume     65
_journal_issue      8
_journal_page_first     o1964
_journal_page_last     o1964
_journal_paper_category     QO
_journal_coeditor_code     CV2586
_publ_contact_author_name     'Bao-Cheng Zhou'
_publ_contact_author_address
;
Department of Applied Chemistry,
Zhejiang Sci-tech University
Hangzhou 310018
People's Republic of China
Key Laboratory of Advanced Textile Materials and Manufacturing Technology
(Zhejiang Sci-Tech University)
Ministry of education
Zhejiang Sci-TechUniversity
Hangzhou 310018
People's Republic of China
;
_publ_contact_author_email     zjlgzbc@126.com
_publ_contact_author_fax     '++86-571-88320961'
_publ_contact_author_phone     '++86-571-88320085'
_publ_section_title
;
<i>N</i>'-(3,4-Dimethoxybenzylidene)acetohydrazide
;
loop_
    _publ_author_name
    _publ_author_address
    'Bao-Cheng Zhou'
;
Department of Applied Chemistry
Zhejiang Sci-tech University
Hangzhou 310018
People's Republic of China
and
Key Laboratory of Advanced Textile Materials and Manufacturing Technology
Ministry of Education
Zhejiang Sci-Tech University
Hangzhou 310018
People's Republic of China
;
    'Lu-Ping Lv'
;
Department of Chemical Engineering
Hangzhou Vocational and Technical College
Hangzhou 310018
People's Republic of China
;
    'Wen-Bo Yu'
;
Department of Chemical Engineering
Hangzhou Vocational and Technical College
Hangzhou 310018
People's Republic of China
;
    'Wei-Wei Li'
;
Department of Chemical Engineering
Hangzhou Vocational and Technical College
Hangzhou 310018
People's Republic of China
;
    'Xian-Chao Hu'
;
Research Center of Analysis and Measurement
Zhejiang University of Technology
Hangzhou 310014
People's Republic of China
;
