# Supplementary material for: N′-(3,4-Dimethoxy­benzyl­idene)aceto­hydrazide
Source: Acta Crystallogr Sect E Struct Rep Online. 2009 Jul 25;65(Pt 8):o1964. doi: 10.1107/S1600536809028608 (PMC2977217; doi:10.1107/S1600536809028608)
Supplement: Supplementary file 2 [file e-65-o1964-Isup2.hkl]

#
# h,k,l, Fc-squared, Fo-squared, sigma(Fo-squared) and status flag
#
data_I
_shelx_title ' a in P 1'
_shelx_refln_list_code          4
_shelx_F_calc_maximum       71.26
_exptl_crystal_F_000       236.00
_reflns_d_resolution_high  0.8405
 
loop_
 _symmetry_equiv_pos_as_xyz
 'x, y, z'
 
_cell_length_a     8.3391
_cell_length_b     8.3494
_cell_length_c     8.6634
_cell_angle_alpha  94.717
_cell_angle_beta   95.210
_cell_angle_gamma  94.298
 
_shelx_F_squared_multiplier     1.000
 
loop_
 _refln_index_h
 _refln_index_k
 _refln_index_l
 _refln_F_squared_calc
 _refln_F_squared_meas
 _refln_F_squared_sigma
 _refln_observed_status
   1   0   0      763.98      734.61     20.33 o
   2   0   0      220.83      218.47      3.56 o
   3   0   0      183.03      168.27      2.79 o
   4   0   0      264.11      279.93      3.55 o
   5   0   0       49.56       53.59      1.20 o
   6   0   0        5.49        4.71      0.25 o
   7   0   0       36.56       34.23      0.77 o
   8   0   0       23.48       23.70      0.66 o
   9   0   0        0.57        0.30      0.22 o
  -9   1   0        9.53        9.41      0.94 o
  -8   1   0       16.52       18.80      1.19 o
  -7   1   0        4.37        4.42      0.30 o
  -6   1   0        5.01        3.81      0.69 o
  -5   1   0       39.01       43.81      0.70 o
  -4   1   0      280.80      297.87      5.86 o
  -3   1   0      109.22       94.19      1.78 o
  -2   1   0     1333.16     1371.55     36.09 o
  -1   1   0      422.68      400.35      6.43 o
   0   1   0      703.44      726.23     14.98 o
   1   1   0     2549.71     2612.70    173.84 o
   2   1   0     1382.30     1367.64     39.43 o
   3   1   0       25.76       24.38      0.52 o
   4   1   0      201.07      206.94      2.73 o
   5   1   0      210.52      208.86      3.05 o
   6   1   0        1.16        1.37      0.18 o
   7   1   0        2.96        2.82      0.25 o
   8   1   0        1.43        1.32      0.27 o
   9   1   0        1.52        1.23      0.26 o
  -9   2   0       30.01       32.12      0.87 o
  -8   2   0       53.97       56.12      1.89 o
  -7   2   0       24.07       25.46      0.65 o
  -6   2   0       70.22       71.54      1.10 o
  -5   2   0       13.25       14.22      0.48 o
  -4   2   0       80.83       96.87      3.03 o
  -3   2   0      518.59      555.42      8.95 o
  -2   2   0      793.55      812.42     12.97 o
  -1   2   0        8.64        9.92      0.24 o
   0   2   0      383.33      390.44      7.41 o
   1   2   0     5078.66     4695.37    254.53 o
   2   2   0        8.60        7.97      0.27 o
   3   2   0      137.29      165.44      2.30 o
   4   2   0       65.15       67.11      0.98 o
   5   2   0        5.09        5.71      0.43 o
   6   2   0       12.67       11.81      0.50 o
   7   2   0        0.76        1.09      0.20 o
   8   2   0        5.73        5.31      0.38 o
   9   2   0       23.57       25.25      0.74 o
  -9   3   0        3.23        3.48      0.71 o
  -8   3   0        0.78        0.91      0.23 o
  -7   3   0        0.06        0.00      0.15 o
  -6   3   0       33.74       34.66      0.67 o
  -5   3   0      122.35      138.06      1.89 o
  -4   3   0      139.37      139.32      4.11 o
  -3   3   0      533.52      583.55      9.40 o
  -2   3   0       73.65       69.59      1.25 o
  -1   3   0       17.81       15.51      0.36 o
   0   3   0      511.51      505.58     11.56 o
   1   3   0      403.82      415.06      7.93 o
   2   3   0      826.51      823.85     13.20 o
   3   3   0       19.38       22.07      0.41 o
   4   3   0       18.64       17.57      0.38 o
   5   3   0        2.20        2.33      0.19 o
   6   3   0        9.41        8.63      0.34 o
   7   3   0        1.23        1.84      0.63 o
   8   3   0        4.67        3.93      0.51 o
   9   3   0        3.89        4.00      1.88 o
  -8   4   0        5.87        8.27      1.54 o
  -7   4   0       37.02       33.50      0.99 o
  -6   4   0       13.15       15.18      0.81 o
  -5   4   0        2.33        2.91      0.18 o
  -4   4   0       44.24       46.27      0.96 o
  -3   4   0       16.53       17.24      0.46 o
  -2   4   0      227.75      242.13      4.01 o
  -1   4   0      288.09      281.61      4.61 o
   0   4   0      196.46      196.44      4.13 o
   1   4   0      109.69       88.95      2.92 o
   2   4   0      417.55      403.46      6.42 o
   3   4   0      119.16      126.86      1.72 o
   4   4   0       23.93       23.49      0.47 o
   5   4   0       10.53       12.17      1.10 o
   6   4   0        0.83        0.58      0.17 o
   7   4   0        4.36        4.61      0.59 o
   8   4   0        1.12        1.52      0.26 o
  -7   5   0        4.60        4.56      0.63 o
  -6   5   0       11.02        9.65      0.74 o
  -5   5   0        8.87        7.77      0.47 o
  -4   5   0        8.56        9.50      0.38 o
  -3   5   0       48.29       54.96      1.10 o
  -2   5   0      289.91      302.64      5.01 o
  -1   5   0       93.68       88.84      1.60 o
   0   5   0        3.25        4.80      0.21 o
   1   5   0       49.01       47.36      1.27 o
   2   5   0       33.49       27.28      3.10 o
   3   5   0       85.80       82.65      1.21 o
   4   5   0       33.54       35.30      0.73 o
   5   5   0        3.01        2.67      0.35 o
   6   5   0        0.54        0.58      0.18 o
   7   5   0        2.01        2.28      0.26 o
   8   5   0        1.27        1.30      0.31 o
  -7   6   0        0.67        0.54      0.39 o
  -6   6   0       22.11       19.61      1.10 o
  -5   6   0        8.93        9.05      0.71 o
  -4   6   0       30.54       27.08      1.27 o
  -3   6   0       70.66       68.75      2.47 o
  -2   6   0        0.53        0.41      0.21 o
  -1   6   0        7.61        6.76      0.61 o
   0   6   0        5.60        6.56      0.22 o
   1   6   0        9.75        8.41      1.26 o
   2   6   0       48.25       48.05      5.52 o
   3   6   0      160.56      158.50      2.18 o
   4   6   0       91.96       95.14      1.57 o
   5   6   0        9.99        9.95      0.38 o
   6   6   0        2.01        2.04      0.24 o
   7   6   0        0.21        0.06      0.19 o
  -7   7   0        0.35        0.00      0.42 o
  -6   7   0       28.96       29.06      1.49 o
  -5   7   0       28.12       27.71      1.41 o
  -4   7   0       31.98       30.23      1.46 o
  -3   7   0        1.82        2.12      0.48 o
  -2   7   0        5.53        7.35      0.68 o
  -1   7   0       72.68       66.92      2.56 o
   0   7   0       20.86       21.86      1.25 o
   1   7   0       94.24       91.01      3.40 o
   2   7   0       13.86       15.20      0.47 o
   3   7   0        0.93        0.90      0.20 o
   4   7   0        3.43        2.63      0.30 o
   5   7   0        0.10        0.00      0.16 o
   6   7   0        0.83        1.23      0.24 o
  -6   8   0       20.62       17.40      1.20 o
  -5   8   0        8.09        8.24      0.82 o
  -4   8   0        4.35        5.34      0.74 o
  -3   8   0        4.94        6.65      0.80 o
  -2   8   0        2.74        2.54      0.59 o
  -1   8   0        5.88        7.43      0.87 o
   0   8   0       28.29       27.25      1.54 o
   1   8   0       17.48       18.17      1.30 o
   2   8   0        0.28        0.12      0.57 o
   4   8   0       11.40       10.37      0.70 o
   5   8   0        1.85        1.87      0.31 o
  -4   9   0        5.69        5.72      0.87 o
  -3   9   0        5.81        6.16      0.90 o
  -2   9   0       18.57       17.00      1.24 o
  -1   9   0       20.56       19.14      1.37 o
   0   9   0        9.40        5.92      0.98 o
   1   9   0        4.48        3.74      0.86 o
  -1  -9   1        0.47        0.43      0.52 o
   0  -9   1        6.99        8.08      0.88 o
   1  -9   1        4.50        3.66      0.73 o
   2  -9   1       11.09       10.65      0.95 o
   3  -9   1        2.77        4.08      0.72 o
   4  -9   1       14.34       12.95      1.04 o
  -5  -8   1        0.45        0.08      0.23 o
  -4  -8   1        1.33        1.26      0.24 o
  -3  -8   1       13.20       14.64      0.55 o
  -2  -8   1        3.32        3.52      0.37 o
  -1  -8   1       22.28       20.56      1.27 o
   0  -8   1       28.42       25.09      1.40 o
   1  -8   1       15.97       16.16      1.05 o
   2  -8   1        2.62        2.45      0.53 o
   3  -8   1        4.17        5.94      0.74 o
   4  -8   1        1.08        0.95      0.46 o
   5  -8   1       14.18       12.39      0.97 o
   6  -8   1        3.12        3.47      0.67 o
  -6  -7   1        0.19        0.00      0.20 o
  -5  -7   1        0.43        0.24      0.20 o
  -4  -7   1        4.13        4.16      0.32 o
  -3  -7   1       15.42       15.44      0.53 o
  -2  -7   1       20.70       20.89      0.55 o
  -1  -7   1       10.65       11.22      0.49 o
   0  -7   1       20.99       19.59      0.63 o
   1  -7   1       13.34       14.73      0.52 o
   2  -7   1       13.47       12.18      0.81 o
   3  -7   1        3.52        4.34      0.60 o
   4  -7   1       23.95       23.55      1.22 o
   5  -7   1      120.50      126.83      4.27 o
   6  -7   1       31.86       37.36      1.73 o
   7  -7   1        3.89        4.24      0.70 o
  -7  -6   1        1.99        1.75      0.56 o
  -6  -6   1        5.89        6.84      0.35 o
  -5  -6   1        4.72        4.92      0.30 o
  -4  -6   1       28.11       28.95      0.78 o
  -3  -6   1       89.94       88.22      9.03 o
  -2  -6   1       52.05       50.53      0.96 o
  -1  -6   1       17.12       17.12      0.45 o
   0  -6   1        0.16        0.11      0.13 o
   1  -6   1       11.63       11.44      0.34 o
   2  -6   1       26.21       29.69      0.67 o
   3  -6   1       25.93       27.53      1.57 o
   4  -6   1       16.25       17.28      0.94 o
   5  -6   1        7.24        7.66      0.65 o
   6  -6   1       13.02       11.77      0.84 o
   7  -6   1        0.48        0.65      0.45 o
   8  -6   1        5.79        6.89      0.77 o
  -8  -5   1        2.94        3.86      0.40 o
  -7  -5   1        0.17        0.03      0.18 o
  -6  -5   1       52.47       49.42      0.98 o
  -5  -5   1      106.63      106.34      1.72 o
  -4  -5   1      132.02      128.30      1.97 o
  -3  -5   1       11.44       10.29      1.22 o
  -2  -5   1        4.62        4.78      0.22 o
  -1  -5   1       48.86       51.18      1.23 o
   0  -5   1      257.30      244.03      3.34 o
   1  -5   1       22.86       21.92      0.64 o
   2  -5   1      395.75      409.65      5.52 o
   3  -5   1       80.73       76.58      1.34 o
   4  -5   1        9.32        9.24      0.34 o
   5  -5   1        3.16        3.27      0.63 o
   6  -5   1       41.44       37.28      1.54 o
   7  -5   1       12.01       11.47      0.79 o
  -8  -4   1        2.24        2.05      0.28 o
  -7  -4   1        1.46        1.77      0.23 o
  -6  -4   1        5.77        6.09      0.30 o
  -5  -4   1       53.64       52.53      0.96 o
  -4  -4   1        6.16        7.43      0.27 o
  -3  -4   1       62.53       58.27      0.86 o
  -2  -4   1       15.17       15.34      0.32 o
  -1  -4   1       75.27       78.07      1.14 o
   0  -4   1      484.07      521.80      8.40 o
   1  -4   1      135.64      144.99      2.91 o
   2  -4   1       60.75       56.79      1.07 o
   3  -4   1       45.16       50.83      1.20 o
   4  -4   1       23.78       23.49      0.50 o
   5  -4   1        0.86        0.83      0.13 o
   6  -4   1        8.06        8.11      0.32 o
   7  -4   1       26.39       22.40      1.12 o
  -9  -3   1       17.74       17.22      0.62 o
  -8  -3   1        5.99        6.24      0.37 o
  -7  -3   1       12.22       12.99      0.44 o
  -6  -3   1       39.49       39.15      0.80 o
  -5  -3   1       26.36       26.44      0.57 o
  -4  -3   1       29.71       25.67      0.47 o
  -3  -3   1       15.64       16.95      0.42 o
  -2  -3   1       85.83       77.63      1.62 o
  -1  -3   1      203.12      210.81      3.45 o
   0  -3   1      118.83      117.81      1.97 o
   1  -3   1      572.90      580.17      9.27 o
   2  -3   1      235.68      238.53      3.93 o
   3  -3   1      601.16      699.63     11.23 o
   4  -3   1      161.16      159.11      2.28 o
   5  -3   1       66.18       65.09      1.01 o
   6  -3   1       43.49       46.33      0.81 o
   7  -3   1       16.54       14.41      0.43 o
   8  -3   1       28.01       26.48      1.38 o
   9  -3   1        2.74        3.12      0.40 o
  -9  -2   1        7.95        7.84      0.69 o
  -8  -2   1        5.07        5.92      0.36 o
  -7  -2   1        8.89        8.57      0.36 o
  -6  -2   1        4.01        4.23      0.58 o
  -5  -2   1       44.68       43.17      0.83 o
  -4  -2   1      174.44      165.64      2.16 o
  -3  -2   1      132.51      130.66      1.82 o
  -2  -2   1       36.53       41.62      0.76 o
  -1  -2   1     1589.81     1591.44     25.46 o
   0  -2   1      359.41      344.82      5.56 o
   1  -2   1      242.78      236.89      4.56 o
   2  -2   1      446.88      448.93      7.24 o
   3  -2   1        8.00        9.39      0.68 o
   4  -2   1      251.63      263.69      4.59 o
   5  -2   1       19.50       21.26      0.44 o
   6  -2   1        4.85        5.41      0.28 o
   7  -2   1        7.07        7.34      0.60 o
   8  -2   1       14.00       13.70      0.52 o
   9  -2   1       11.89       10.95      0.51 o
  -9  -1   1        1.22        1.28      0.39 o
  -8  -1   1       69.17       71.74      3.53 o
  -7  -1   1        0.73        0.50      0.17 o
  -6  -1   1       35.73       38.43      0.77 o
  -5  -1   1      327.97      332.22      4.71 o
  -4  -1   1      333.87      345.35      4.33 o
  -3  -1   1       16.41       13.70      0.41 o
  -2  -1   1       76.55       69.04      1.44 o
  -1  -1   1      390.93      364.14     10.51 o
   0  -1   1     1005.35     1029.93     18.84 o
   1  -1   1       36.36       38.45      0.69 o
   2  -1   1      654.31      663.63     10.64 o
   3  -1   1      123.47      118.66      2.04 o
   4  -1   1      301.63      321.12      4.96 o
   5  -1   1       72.36       73.37      1.39 o
   6  -1   1       10.47       10.79      0.32 o
   7  -1   1       44.82       42.50      0.90 o
   8  -1   1       79.25       83.70      3.74 o
   9  -1   1       37.08       36.95      3.91 o
  -9   0   1        8.12        7.91      0.57 o
  -8   0   1       54.54       56.65      1.17 o
  -7   0   1       13.38       12.51      0.43 o
  -6   0   1        3.19        3.26      0.22 o
  -5   0   1       29.28       28.12      0.49 o
  -4   0   1       90.29       95.66      1.54 o
  -3   0   1        7.16        6.90      0.29 o
  -2   0   1      142.85      156.48      2.57 o
  -1   0   1     1158.19     1149.94     18.49 o
   0   0   1       15.17        9.08      0.46 o
   1   0   1      970.98      912.94     14.61 o
   2   0   1       28.32       27.54      0.56 o
   3   0   1      228.84      235.87      3.91 o
   4   0   1       51.61       55.33      0.84 o
   5   0   1        6.74        7.92      0.29 o
   6   0   1       46.15       44.37      0.86 o
   7   0   1       17.12       17.17      0.51 o
   8   0   1        9.41        9.58      0.43 o
   9   0   1       21.83       23.42      0.72 o
  -9   1   1        0.87        0.53      0.36 o
  -8   1   1       15.40       17.11      0.55 o
  -7   1   1       94.87       97.31      2.21 o
  -6   1   1        5.43        4.69      0.25 o
  -5   1   1       34.73       37.01      0.62 o
  -4   1   1       13.44       11.14      0.30 o
  -3   1   1      129.98      125.87      3.42 o
  -2   1   1     3374.11     3360.17     53.77 o
  -1   1   1     2581.05     2834.00     58.86 o
   0   1   1     1099.97     1099.79     17.68 o
   1   1   1     1185.48     1187.68     18.98 o
   2   1   1      164.40      154.08      2.59 o
   3   1   1       95.05       87.32      1.57 o
   4   1   1       12.03       16.85      0.36 o
   5   1   1       77.36       74.98      1.13 o
   6   1   1      106.38      116.54      1.68 o
   7   1   1       14.62       13.31      0.51 o
   8   1   1        4.74        4.50      0.32 o
   9   1   1        2.73        2.57      0.67 o
  -9   2   1        3.86        6.34      0.85 o
  -8   2   1        3.45        3.96      0.32 o
  -7   2   1       50.39       54.66      1.08 o
  -6   2   1        0.86        1.03      0.15 o
  -5   2   1       41.15       40.23      0.75 o
  -4   2   1       42.74       48.04      1.07 o
  -3   2   1      119.34      134.17      2.29 o
  -2   2   1      175.85      173.02      2.86 o
  -1   2   1     1148.96     1133.74     23.41 o
   0   2   1      402.03      417.33      6.70 o
   1   2   1     4945.91     5121.83    212.45 o
   2   2   1      285.33      266.89      4.41 o
   3   2   1      585.62      609.10      7.58 o
   4   2   1      222.25      249.78      3.25 o
   5   2   1        9.08        9.45      0.29 o
   6   2   1        9.88       10.75      0.37 o
   7   2   1       22.47       23.27      0.61 o
   8   2   1        0.59        0.57      0.22 o
   9   2   1        1.93        1.58      0.28 o
  -9   3   1       10.69       12.87      1.01 o
  -8   3   1        1.45        1.31      0.49 o
  -7   3   1        8.93        9.06      0.72 o
  -6   3   1       72.91       74.26      1.62 o
  -5   3   1       11.07       12.82      0.39 o
  -4   3   1       48.16       50.20      0.93 o
  -3   3   1      114.32      122.60      3.24 o
  -2   3   1       61.72       59.17      2.15 o
  -1   3   1      120.05      103.97      1.78 o
   0   3   1       58.25       58.09      1.06 o
   1   3   1      319.70      282.53      6.52 o
   2   3   1      722.29      717.87     11.55 o
   3   3   1      320.10      305.27      3.91 o
   4   3   1        9.90        8.70      0.27 o
   5   3   1       18.78       18.34      0.51 o
   6   3   1        7.58        7.17      0.32 o
   7   3   1        9.15        8.74      0.38 o
   8   3   1        7.96        7.18      0.40 o
  -9   4   1        3.33        2.28      0.69 o
  -8   4   1        2.27        2.37      0.62 o
  -7   4   1       47.20       51.27      1.90 o
  -6   4   1       76.56       83.48      1.90 o
  -5   4   1       33.57       34.03      0.93 o
  -4   4   1       40.63       35.79      1.25 o
  -3   4   1       29.87       27.38      0.88 o
  -2   4   1       41.45       39.88      1.37 o
  -1   4   1       19.35       18.49      0.43 o
   0   4   1       56.40       49.41      1.11 o
   1   4   1      216.04      223.98      3.74 o
   2   4   1      918.22      889.59     14.69 o
   3   4   1        9.84       11.04      0.64 o
   4   4   1       18.15       15.79      0.39 o
   5   4   1       37.18       34.99      0.73 o
   6   4   1       12.95       10.32      0.73 o
   7   4   1        2.50        1.87      0.27 o
   8   4   1        1.99        1.67      0.31 o
  -7   5   1        2.02        2.72      0.39 o
  -6   5   1        5.85        5.12      0.46 o
  -5   5   1       24.08       22.40      0.76 o
  -4   5   1        2.03        1.66      0.27 o
  -3   5   1       26.56       28.26      0.82 o
  -2   5   1      230.98      237.85      4.55 o
  -1   5   1       97.27       91.99      1.67 o
   0   5   1        8.86        9.29      0.35 o
   1   5   1       89.00       90.49      1.35 o
   2   5   1       47.40       44.81      3.39 o
   3   5   1       86.05       89.81      4.20 o
   4   5   1       43.68       39.72      0.75 o
   5   5   1        1.85        1.50      0.26 o
   6   5   1        5.01        4.74      0.74 o
   7   5   1        2.53        2.41      0.33 o
  -7   6   1        5.85        7.03      0.79 o
  -6   6   1        4.87        5.32      0.69 o
  -5   6   1        1.95        1.45      0.45 o
  -4   6   1       51.09       49.21      1.48 o
  -3   6   1       33.75       30.14      1.04 o
  -2   6   1       17.67       17.28      0.67 o
  -1   6   1      134.00      125.49      4.24 o
   0   6   1        5.70        6.18      0.48 o
   1   6   1       12.03       10.23      1.58 o
   2   6   1       33.08       35.91      1.00 o
   3   6   1      348.75      339.53      4.46 o
   4   6   1        8.13        8.37      0.34 o
   5   6   1        4.08        3.34      0.36 o
   6   6   1        5.04        5.78      0.39 o
   7   6   1        1.92        1.54      0.50 o
  -7   7   1        2.90        4.12      0.71 o
  -6   7   1        1.07        1.06      0.52 o
  -5   7   1       14.20       13.57      1.00 o
  -4   7   1        6.76        6.83      0.71 o
  -3   7   1        6.31        6.74      0.77 o
  -2   7   1        6.33        7.98      0.76 o
  -1   7   1       31.37       30.98      1.60 o
   0   7   1        2.34        3.14      0.68 o
   1   7   1       71.40       36.54      1.58 o
   2   7   1       48.26       49.35      1.54 o
   3   7   1        1.29        2.36      0.36 o
   4   7   1       13.94       12.20      0.43 o
   5   7   1        7.83        8.23      0.39 o
   6   7   1        0.99        0.99      0.23 o
  -6   8   1       23.28       24.50      1.50 o
  -5   8   1       14.25       14.65      1.12 o
  -4   8   1        0.23        0.67      0.47 o
  -3   8   1        0.06        0.00      0.39 o
  -2   8   1        6.18        6.00      0.85 o
  -1   8   1        8.03        8.33      0.90 o
   0   8   1        1.20        1.11      0.61 o
   1   8   1       10.27       10.37      1.15 o
   2   8   1        4.33        5.11      1.01 o
  -3   9   1        0.69        1.21      0.64 o
  -2   9   1        6.46        8.18      1.08 o
   0   9   1        7.59        6.61      1.07 o
   1   9   1        2.32        0.84      0.71 o
   2   9   1        0.62        0.02      0.81 o
  -3  -9   2        1.80        0.98      0.30 o
  -1  -9   2        0.23        0.00      0.21 o
   0  -9   2        0.81        0.57      0.55 o
   1  -9   2       15.41       13.94      1.05 o
   2  -9   2        2.82        2.48      0.61 o
   3  -9   2        0.21        0.00      0.42 o
  -5  -8   2        0.23        0.03      0.21 o
  -4  -8   2        1.59        1.52      0.25 o
  -3  -8   2       19.45       19.61      0.65 o
  -2  -8   2        0.58        1.24      0.30 o
  -1  -8   2        9.37        8.12      0.34 o
   0  -8   2       45.94       42.43      1.10 o
   1  -8   2       40.08       36.02      1.63 o
   2  -8   2        6.44        5.87      0.64 o
   3  -8   2        8.98        8.02      0.72 o
   4  -8   2        8.23        7.80      0.74 o
   5  -8   2        6.46        5.14      0.74 o
  -6  -7   2        1.28        1.51      0.29 o
  -5  -7   2        2.41        2.96      0.31 o
  -4  -7   2        5.49        6.33      0.38 o
  -3  -7   2       31.24       32.07      0.84 o
  -2  -7   2       16.22       17.34      0.49 o
  -1  -7   2        1.23        0.95      0.18 o
   0  -7   2        0.81        1.00      0.21 o
   1  -7   2       60.67       56.41      1.08 o
   2  -7   2       40.53       42.59      0.89 o
   3  -7   2       35.50       35.06      1.03 o
   4  -7   2       85.61       83.09      2.96 o
   5  -7   2       40.00       39.20      1.74 o
   6  -7   2       27.73       29.36      1.48 o
   7  -7   2        5.42        7.04      0.87 o
  -7  -6   2        2.65        2.86      0.38 o
  -6  -6   2       10.40       10.18      0.41 o
  -5  -6   2        5.53        6.06      0.33 o
  -4  -6   2        5.68        4.53      0.31 o
  -3  -6   2       61.59       62.10      1.33 o
  -2  -6   2      164.79      164.77      2.64 o
  -1  -6   2        4.07        3.92      0.22 o
   0  -6   2       11.58        9.79      0.33 o
   1  -6   2        9.43       10.46      0.52 o
   2  -6   2       50.64       52.10      1.26 o
   3  -6   2       84.76       87.79      1.57 o
   4  -6   2       63.30       68.30      1.32 o
   5  -6   2       22.49       25.12      0.87 o
   6  -6   2       20.33       17.64      1.04 o
   7  -6   2        1.85        2.52      0.55 o
   8  -6   2        3.43        3.93      0.70 o
  -8  -5   2        0.95        0.71      0.39 o
  -7  -5   2        1.56        1.63      0.24 o
  -6  -5   2        3.43        3.82      0.38 o
  -5  -5   2      148.05      153.26      2.37 o
  -4  -5   2       57.92       60.96      1.05 o
  -3  -5   2       18.63       18.99      0.53 o
  -2  -5   2       97.49      102.44      1.92 o
  -1  -5   2        4.57        4.69      0.39 o
   0  -5   2        1.75        2.16      0.23 o
   1  -5   2      121.13      120.11      1.97 o
   2  -5   2      140.00      144.17      2.34 o
   3  -5   2       87.26       96.39      1.68 o
   4  -5   2       12.05       11.59      0.41 o
   5  -5   2       25.54       26.44      1.90 o
   6  -5   2        9.28        7.26      0.38 o
   7  -5   2       11.43       12.34      0.59 o
   8  -5   2        8.19        8.81      0.74 o
  -8  -4   2        2.66        2.37      0.42 o
  -7  -4   2       15.57       16.37      0.51 o
  -6  -4   2       41.18       42.93      0.87 o
  -5  -4   2       33.10       32.74      0.68 o
  -4  -4   2       21.20       20.68      0.47 o
  -3  -4   2       37.37       32.94      0.65 o
  -2  -4   2      132.64      146.23      2.05 o
  -1  -4   2      155.39      164.45      2.29 o
   0  -4   2      226.04      253.92      3.45 o
   1  -4   2        9.36       12.07      0.34 o
   2  -4   2        3.45        4.93      0.23 o
   3  -4   2       82.01       86.23      1.33 o
   4  -4   2        6.91        8.47      0.33 o
   5  -4   2       34.92       35.88      0.82 o
   6  -4   2        4.28        4.60      0.31 o
   7  -4   2        6.50        5.01      0.33 o
   8  -4   2        1.07        0.97      0.29 o
   9  -4   2        1.88        1.52      0.49 o
  -9  -3   2       11.40       11.21      1.73 o
  -8  -3   2        1.13        1.49      0.25 o
  -7  -3   2        1.65        1.72      0.22 o
  -6  -3   2       14.04       13.33      0.41 o
  -5  -3   2       60.78       57.25      1.00 o
  -4  -3   2       48.93       50.70      1.31 o
  -3  -3   2       23.14       21.37      0.40 o
  -2  -3   2      128.05      136.46      2.87 o
  -1  -3   2      281.00      299.69      4.87 o
   0  -3   2       13.93       14.56      0.78 o
   1  -3   2      330.68      334.55      6.47 o
   2  -3   2      227.33      230.68      4.30 o
   3  -3   2       51.73       51.98      0.86 o
   4  -3   2       23.16       25.50      0.53 o
   5  -3   2        7.90        8.06      0.28 o
   6  -3   2        1.54        2.20      0.47 o
   7  -3   2       71.62       68.29      1.24 o
   8  -3   2        3.50        3.00      0.39 o
   9  -3   2        1.52        2.20      0.43 o
  -9  -2   2       36.19       39.30      1.77 o
  -8  -2   2        1.22        1.15      0.23 o
  -7  -2   2        3.27        3.67      0.29 o
  -6  -2   2        1.63        1.47      0.45 o
  -5  -2   2       36.65       33.55      0.93 o
  -4  -2   2       53.10       51.92      0.87 o
  -3  -2   2      125.21      124.27      2.59 o
  -2  -2   2       11.47       11.13      0.30 o
  -1  -2   2      294.37      293.77      8.16 o
   0  -2   2     1035.89     1049.83     16.84 o
   1  -2   2       42.12       45.01      1.03 o
   2  -2   2      225.97      226.47      3.75 o
   3  -2   2      155.78      167.42      2.37 o
   4  -2   2      392.42      433.19      5.88 o
   5  -2   2       96.72      104.01      1.50 o
   6  -2   2       17.19       16.29      0.44 o
   7  -2   2        9.87        9.95      0.36 o
   8  -2   2       31.59       27.13      1.80 o
   9  -2   2        0.62        0.50      0.26 o
  -9  -1   2        4.57        4.85      0.88 o
  -8  -1   2       50.48       49.19      1.57 o
  -7  -1   2        3.66        3.77      0.29 o
  -6  -1   2       10.69       11.76      0.38 o
  -5  -1   2       11.55       11.64      0.36 o
  -4  -1   2      123.50      128.08      1.91 o
  -3  -1   2       50.50       47.18      1.53 o
  -2  -1   2      186.69      191.87      3.84 o
  -1  -1   2        3.48        3.53      0.16 o
   0  -1   2     1393.97     1397.14     22.32 o
   1  -1   2      662.76      653.80     10.49 o
   2  -1   2     1047.48     1069.85     17.14 o
   3  -1   2        9.90       11.92      0.30 o
   4  -1   2      404.15      425.77      5.79 o
   5  -1   2       79.60       74.79      1.13 o
   6  -1   2       23.25       24.30      0.59 o
   7  -1   2       32.52       31.92      0.75 o
   8  -1   2       43.09       42.80      0.97 o
   9  -1   2       18.85       18.60      0.65 o
  -9   0   2        6.51        7.37      0.53 o
  -8   0   2       56.37       58.31      1.29 o
  -7   0   2       36.81       38.96      1.15 o
  -6   0   2      114.56      112.57      1.79 o
  -5   0   2        1.38        1.24      0.19 o
  -4   0   2       35.91       32.26      0.77 o
  -3   0   2      482.11      478.47     12.53 o
  -2   0   2      501.89      490.96      7.90 o
  -1   0   2      362.77      332.05      7.79 o
   0   0   2     2239.75     2179.22     39.57 o
   1   0   2     1818.35     1783.53     28.38 o
   2   0   2        0.54        0.77      0.10 o
   3   0   2      191.60      194.16      2.72 o
   4   0   2       67.34       63.08      0.96 o
   5   0   2      125.88      123.08      1.77 o
   6   0   2       88.47       84.51      1.45 o
   7   0   2       78.33       72.76      1.34 o
   8   0   2        6.96        6.29      1.02 o
   9   0   2        2.67        2.43      0.33 o
  -9   1   2        4.26        5.37      0.64 o
  -8   1   2        6.46        7.88      0.40 o
  -7   1   2      146.48      148.28      2.61 o
  -6   1   2       48.04       52.52      0.98 o
  -5   1   2      130.37      139.54      1.89 o
  -4   1   2      167.92      164.72      2.54 o
  -3   1   2      185.82      211.83      3.51 o
  -2   1   2     3683.68     3676.25     64.30 o
  -1   1   2     4467.07     4885.33     87.65 o
   0   1   2        2.25        2.04      0.13 o
   1   1   2      887.85      855.58     13.72 o
   2   1   2      403.23      402.06      6.57 o
   3   1   2      256.38      247.02      3.42 o
   4   1   2       13.40       11.54      0.31 o
   5   1   2      128.76      132.65      1.87 o
   6   1   2       49.55       46.50      0.90 o
   7   1   2       23.28       21.28      0.74 o
   8   1   2        6.59        6.32      0.37 o
   9   1   2        3.20        3.75      0.36 o
  -9   2   2        2.52        3.27      0.71 o
  -8   2   2       20.48       21.73      1.16 o
  -7   2   2       64.33       72.00      1.65 o
  -6   2   2       30.94       30.69      0.66 o
  -5   2   2       73.94       66.14      1.19 o
  -4   2   2      140.66      145.65      2.30 o
  -3   2   2      542.33      563.02     10.98 o
  -2   2   2      219.19      227.73      4.96 o
  -1   2   2      118.15      107.15      2.49 o
   0   2   2      409.01      385.15      6.28 o
   1   2   2      187.50      176.95      3.56 o
   2   2   2      186.93      183.33      3.14 o
   3   2   2      206.89      224.30      2.93 o
   4   2   2       69.25       69.22      1.06 o
   5   2   2        2.40        2.58      0.21 o
   6   2   2       39.52       37.72      0.74 o
   7   2   2        0.90        0.87      0.20 o
   8   2   2        3.22        3.37      0.69 o
   9   2   2        1.02        1.35      0.44 o
  -9   3   2        0.75        0.95      0.58 o
  -8   3   2        0.55        0.21      0.42 o
  -7   3   2       14.03       13.47      0.91 o
  -6   3   2      131.53      140.96      2.93 o
  -5   3   2       45.49       47.33      1.62 o
  -4   3   2      235.26      237.35      8.50 o
  -3   3   2       27.99       29.37      1.41 o
  -2   3   2       29.20       27.04      0.87 o
  -1   3   2        2.52        2.81      0.29 o
   0   3   2       96.07       97.79      1.74 o
   1   3   2      279.41      298.78      4.96 o
   2   3   2      104.03       92.96      1.73 o
   3   3   2       43.61       42.15      0.71 o
   4   3   2       44.54       41.85      0.74 o
   5   3   2       22.88       22.38      0.52 o
   6   3   2       53.76       50.76      1.00 o
   7   3   2        0.58        0.59      0.19 o
   8   3   2        5.05        5.05      0.37 o
  -9   4   2        0.38        0.11      0.55 o
  -8   4   2        9.24        5.18      1.01 o
  -7   4   2       31.92       32.70      1.48 o
  -6   4   2       19.64       20.67      0.78 o
  -5   4   2       18.58       18.27      0.68 o
  -4   4   2       36.73       35.15      0.98 o
  -3   4   2       22.63       24.07      0.75 o
  -2   4   2       26.95       26.72      0.79 o
  -1   4   2       14.74       12.94      0.33 o
   0   4   2       91.59       87.06      1.47 o
   1   4   2       17.41       16.75      1.10 o
   2   4   2      412.40      399.08      8.62 o
   3   4   2       12.83       15.70      0.39 o
   4   4   2       10.71       10.79      0.34 o
   5   4   2        1.01        0.77      0.16 o
   6   4   2        3.90        3.51      0.28 o
   7   4   2       14.58       11.46      0.45 o
   8   4   2        0.56        0.73      0.28 o
  -8   5   2        6.87        3.67      0.76 o
  -7   5   2        4.28        4.25      0.73 o
  -6   5   2       13.45       11.32      0.61 o
  -5   5   2       79.93       83.56      1.96 o
  -4   5   2        9.09        9.01      0.49 o
  -3   5   2       23.29       23.43      0.78 o
  -2   5   2       42.11       44.84      1.18 o
  -1   5   2        0.53        0.98      0.25 o
   0   5   2        1.42        1.10      0.41 o
   1   5   2        5.97        5.47      0.28 o
   2   5   2       12.00       12.88      0.35 o
   3   5   2       67.53       66.86      1.10 o
   4   5   2        3.60        3.70      0.57 o
   5   5   2        3.78        3.32      0.26 o
   6   5   2        1.34        1.09      0.44 o
   7   5   2        2.45        2.59      0.29 o
  -7   6   2        5.26        6.91      0.87 o
  -6   6   2       10.61       12.37      0.97 o
  -5   6   2       24.14       28.27      0.97 o
  -4   6   2       11.97       12.33      0.60 o
  -3   6   2       21.00       21.00      0.78 o
  -2   6   2       12.96       14.42      0.63 o
  -1   6   2       12.03       11.07      0.57 o
   0   6   2        6.18        7.02      0.50 o
   1   6   2        4.83        4.48      0.46 o
   2   6   2       22.91       22.40      1.38 o
   3   6   2       50.18       41.98      1.35 o
   4   6   2       10.25        7.86      0.34 o
   5   6   2        0.31        0.26      0.17 o
   6   6   2        2.86        3.29      0.60 o
  -7   7   2        0.22        0.02      0.42 o
  -6   7   2        7.50        7.59      0.84 o
  -5   7   2        0.27        0.00      0.47 o
  -4   7   2       22.76       22.46      1.38 o
  -3   7   2        0.17        0.46      0.31 o
  -2   7   2        8.64        8.19      0.55 o
  -1   7   2        8.24        8.00      0.88 o
   0   7   2        3.71        4.89      0.56 o
   1   7   2       62.95       69.68      2.02 o
   2   7   2       50.34       56.24      1.48 o
   3   7   2       29.47       29.24      0.98 o
   4   7   2       47.50       48.52      1.60 o
   5   7   2        1.36        1.27      0.28 o
  -6   8   2        2.00        2.69      0.73 o
  -5   8   2        0.93        1.07      0.63 o
  -4   8   2        7.71        8.00      1.00 o
  -3   8   2        4.36        5.51      0.87 o
  -2   8   2        0.09        0.23      0.51 o
  -1   8   2       20.99       20.13      1.46 o
   0   8   2       44.93       47.06      2.43 o
   1   8   2        1.58        1.81      0.79 o
   2   8   2        2.85        3.28      0.96 o
   4   8   2       13.53       14.49      0.82 o
  -3   9   2        1.36        1.06      0.64 o
  -2   9   2        4.06        2.34      0.80 o
  -1   9   2        3.21        2.19      0.91 o
   0   9   2        8.84        5.03      1.09 o
   1   9   2        1.45        0.27      0.86 o
   2   9   2        0.38        0.00      0.83 o
  -3  -9   3        3.08        2.75      0.29 o
  -2  -9   3        0.87        0.68      0.22 o
  -1  -9   3        5.92        5.92      0.52 o
   0  -9   3        1.21        1.15      0.26 o
   1  -9   3       65.10       62.44      2.52 o
   2  -9   3        4.69        4.65      0.76 o
   3  -9   3        0.08        0.00      0.39 o
  -5  -8   3        1.40        1.30      0.34 o
  -4  -8   3        4.22        4.00      0.34 o
  -3  -8   3        1.55        1.61      0.37 o
  -2  -8   3        0.39        0.32      0.18 o
  -1  -8   3        7.62        6.27      0.44 o
   0  -8   3       24.87       21.46      0.73 o
   1  -8   3       15.19       17.02      0.53 o
   2  -8   3       26.36       26.91      0.86 o
   3  -8   3       27.41       25.67      1.34 o
   4  -8   3        2.23        2.26      0.55 o
   5  -8   3        0.31        0.74      0.50 o
  -6  -7   3        1.83        1.77      0.30 o
  -5  -7   3        1.14        1.34      0.24 o
  -4  -7   3        0.98        0.64      0.20 o
  -3  -7   3        2.33        2.38      0.24 o
  -2  -7   3       77.88       71.98      1.55 o
  -1  -7   3       14.93       12.65      0.42 o
   0  -7   3        7.14        6.50      0.32 o
   1  -7   3        7.21        6.81      0.33 o
   2  -7   3      150.20      151.13      2.54 o
   3  -7   3        8.00        8.21      0.40 o
   4  -7   3       24.10       24.14      0.69 o
   5  -7   3        2.61        2.59      0.59 o
   6  -7   3       14.61       14.61      1.03 o
  -7  -6   3        2.15        2.04      0.42 o
  -6  -6   3        5.41        5.49      0.40 o
  -5  -6   3       10.82       10.72      0.49 o
  -4  -6   3       18.62       17.90      0.60 o
  -3  -6   3       13.77       15.05      0.61 o
  -2  -6   3       13.67       15.32      0.44 o
  -1  -6   3       29.55       28.34      0.65 o
   0  -6   3       19.22       19.26      0.51 o
   1  -6   3       30.97       29.31      0.68 o
   2  -6   3       51.98       51.55      1.05 o
   3  -6   3      204.68      212.63      3.45 o
   4  -6   3      149.46      154.59      2.64 o
   5  -6   3        9.60        8.73      0.43 o
   6  -6   3        9.25       10.78      0.49 o
   7  -6   3        6.53        7.09      0.81 o
  -8  -5   3        0.03        0.00      0.23 o
  -7  -5   3        1.55        1.47      0.24 o
  -6  -5   3       34.89       36.61      0.81 o
  -5  -5   3       40.67       43.98      0.87 o
  -4  -5   3       62.31       64.80      1.39 o
  -3  -5   3       13.35       14.37      0.48 o
  -2  -5   3       21.22       22.70      0.52 o
  -1  -5   3       28.29       25.83      0.57 o
   0  -5   3       25.89       27.10      0.61 o
   1  -5   3       34.33       35.90      0.76 o
   2  -5   3      129.57      129.32      2.18 o
   3  -5   3      214.98      212.60      3.43 o
   4  -5   3       79.92       78.69      2.61 o
   5  -5   3        5.08        4.78      0.32 o
   6  -5   3       36.85       36.11      0.91 o
   7  -5   3       14.42       13.23      0.78 o
   8  -5   3        2.73        2.38      0.34 o
  -8  -4   3        2.08        2.17      0.29 o
  -7  -4   3       48.90       50.62      1.04 o
  -6  -4   3       74.78       77.56      1.36 o
  -5  -4   3       13.93       14.10      0.41 o
  -4  -4   3       40.63       37.76      0.89 o
  -3  -4   3        9.62        9.04      0.28 o
  -2  -4   3       41.25       44.86      0.86 o
  -1  -4   3      357.77      373.45      5.05 o
   0  -4   3      291.76      317.99      4.84 o
   1  -4   3      242.40      255.63      3.96 o
   2  -4   3      254.86      260.49      4.07 o
   3  -4   3       37.10       40.95      0.87 o
   4  -4   3       69.53       71.98      1.38 o
   5  -4   3        6.99        6.23      0.34 o
   6  -4   3        5.35        5.27      0.34 o
   7  -4   3       14.91       14.15      0.55 o
   8  -4   3        5.30        6.02      0.54 o
  -9  -3   3        0.24        0.14      0.26 o
  -8  -3   3        0.35        0.25      0.31 o
  -7  -3   3        2.62        2.59      0.37 o
  -6  -3   3        5.57        5.63      0.31 o
  -5  -3   3      125.23      122.67      1.90 o
  -4  -3   3       26.12       28.53      0.85 o
  -3  -3   3       57.55       62.03      1.34 o
  -2  -3   3      490.47      513.17      6.85 o
  -1  -3   3      468.52      511.24      6.81 o
   0  -3   3       92.15      110.22      1.80 o
   1  -3   3      284.59      314.89      4.81 o
   2  -3   3       55.28       63.33      1.01 o
   3  -3   3      134.93      151.67      3.04 o
   4  -3   3       18.54       20.83      0.48 o
   5  -3   3       12.28       12.78      0.39 o
   6  -3   3       13.87       14.04      0.51 o
   7  -3   3        0.88        1.04      0.24 o
   8  -3   3        1.24        0.90      0.33 o
  -9  -2   3        2.61        3.54      0.47 o
  -8  -2   3        2.04        3.23      0.67 o
  -7  -2   3        4.48        4.66      0.30 o
  -6  -2   3        9.89        9.17      0.55 o
  -5  -2   3        8.50        7.41      0.26 o
  -4  -2   3      155.04      157.55      2.32 o
  -3  -2   3       93.25       99.31      1.42 o
  -2  -2   3       26.61       29.16      0.55 o
  -1  -2   3       43.18       47.35      1.40 o
   0  -2   3      941.23      973.45     18.81 o
   1  -2   3       20.42       21.38      0.58 o
   2  -2   3      212.79      228.29      3.57 o
   3  -2   3      190.01      193.74      2.75 o
   4  -2   3       13.43       14.47      0.38 o
   5  -2   3       12.45       12.37      0.92 o
   6  -2   3       17.34       18.36      0.46 o
   7  -2   3        2.65        2.68      0.24 o
   8  -2   3        9.95        9.50      0.55 o
   9  -2   3        0.36        0.44      0.33 o
  -9  -1   3        3.31        3.92      0.59 o
  -8  -1   3       12.03       13.85      0.50 o
  -7  -1   3       16.82       16.00      0.49 o
  -6  -1   3        9.32        8.74      0.36 o
  -5  -1   3        3.73        4.72      0.22 o
  -4  -1   3      191.36      202.18      3.37 o
  -3  -1   3       72.81       73.88      1.32 o
  -2  -1   3      197.35      192.02      3.21 o
  -1  -1   3      252.41      260.15      5.04 o
   0  -1   3      241.18      254.88      4.21 o
   1  -1   3        1.53        2.40      0.21 o
   2  -1   3      353.07      359.71      4.90 o
   3  -1   3      225.97      224.96      3.17 o
   4  -1   3       74.14       81.75      1.23 o
   5  -1   3       43.41       43.11      0.77 o
   6  -1   3       79.06       76.30      1.50 o
   7  -1   3       57.37       56.07      1.35 o
   8  -1   3       17.72       17.83      0.60 o
   9  -1   3        4.55        4.58      0.69 o
  -9   0   3        0.73        1.23      0.26 o
  -8   0   3       31.27       33.86      2.39 o
  -7   0   3       30.29       33.07      1.24 o
  -6   0   3       97.03      101.13      3.14 o
  -5   0   3        7.45        7.02      0.26 o
  -4   0   3       38.77       35.16      0.81 o
  -3   0   3      625.80      656.01     11.87 o
  -2   0   3      127.18      119.58      2.07 o
   0   0   3       43.99       41.91      0.85 o
   1   0   3       65.01       70.18      1.32 o
   2   0   3       41.29       49.50      1.29 o
   3   0   3       46.19       55.23      0.94 o
   4   0   3        7.70        7.43      0.26 o
   5   0   3       61.97       55.43      0.93 o
   6   0   3       49.89       48.65      0.89 o
   7   0   3       71.35       70.40      1.33 o
   8   0   3        5.69        5.51      0.57 o
   9   0   3       10.19       10.45      0.59 o
  -9   1   3        4.04        5.24      0.81 o
  -8   1   3       25.27       25.80      1.27 o
  -7   1   3       57.24       59.92      1.13 o
  -6   1   3       12.64       14.09      0.41 o
  -5   1   3        4.92        5.77      0.24 o
  -4   1   3       87.74       93.20      1.55 o
  -3   1   3       56.27       65.93      1.13 o
  -2   1   3     1028.32      511.90     14.88 o
  -1   1   3      308.76      307.04      5.07 o
   0   1   3       34.93       31.16      0.68 o
   1   1   3       36.07       32.48      0.73 o
   2   1   3       26.79       19.77      0.65 o
   3   1   3      155.19      148.33      2.03 o
   4   1   3       64.08       58.50      0.95 o
   5   1   3      104.06       98.26      1.48 o
   6   1   3       24.93       25.51      0.59 o
   7   1   3        4.01        5.14      0.37 o
   8   1   3        0.07        0.00      0.18 o
  -9   2   3        3.78        2.05      0.74 o
  -8   2   3        1.07        1.33      0.49 o
  -7   2   3      116.23       85.52      3.65 o
  -6   2   3       31.37       32.49      1.45 o
  -5   2   3       12.84       12.76      0.40 o
  -4   2   3      440.69      423.87      7.20 o
  -3   2   3      606.06      594.07     10.17 o
  -2   2   3      524.50      551.71      8.16 o
  -1   2   3       29.35       32.59      1.02 o
   0   2   3      120.12      104.69      1.89 o
   1   2   3      244.65      230.99      4.09 o
   2   2   3      157.16      159.79      2.31 o
   3   2   3        1.47        1.73      0.15 o
   4   2   3       56.77       57.76      0.96 o
   5   2   3       87.58       82.72      1.30 o
   6   2   3       24.43       22.85      0.56 o
   7   2   3        0.77        0.52      0.21 o
   8   2   3        0.77        0.71      0.41 o
  -9   3   3        0.48        0.67      0.61 o
  -8   3   3        0.17        0.06      0.40 o
  -7   3   3        9.81        9.93      0.84 o
  -6   3   3      216.93      218.07      5.76 o
  -5   3   3       66.56       68.90      1.65 o
  -4   3   3       23.91       24.89      0.80 o
  -3   3   3      228.26      212.77      4.17 o
  -2   3   3      130.53      126.29      2.61 o
  -1   3   3       50.30       48.65      1.21 o
   0   3   3       41.08       39.87      0.79 o
   1   3   3      259.89      258.17      3.99 o
   2   3   3      312.61      319.21      7.01 o
   3   3   3       63.73       64.52      1.02 o
   4   3   3       27.88       28.95      0.60 o
   5   3   3       27.53       28.86      0.91 o
   6   3   3        1.29        1.39      0.29 o
   7   3   3        0.66        0.65      0.21 o
   8   3   3        1.10        0.90      0.25 o
  -9   4   3        0.26        0.31      0.60 o
  -8   4   3        1.73        2.00      0.66 o
  -7   4   3        2.46        2.38      0.60 o
  -6   4   3      155.94      161.36      4.50 o
  -5   4   3       26.02       28.98      1.27 o
  -4   4   3       11.10       11.23      0.55 o
  -3   4   3        2.39        2.17      0.32 o
  -2   4   3       32.41       28.49      0.89 o
  -1   4   3      103.93      113.56      2.43 o
   0   4   3       94.53       91.78      2.05 o
   1   4   3       22.34       20.17      0.53 o
   2   4   3       34.58       33.34      0.66 o
   3   4   3       72.20       67.94      1.08 o
   4   4   3        0.63        0.39      0.15 o
   5   4   3        1.06        1.24      0.41 o
   6   4   3       12.49        9.82      0.41 o
   7   4   3        7.78        7.14      0.39 o
  -8   5   3        7.15        6.18      0.96 o
  -7   5   3        1.83        1.56      0.65 o
  -6   5   3        5.69        6.72      0.72 o
  -5   5   3      167.93      171.45      3.59 o
  -4   5   3        8.65        8.23      0.52 o
  -3   5   3       15.47       14.52      0.64 o
  -2   5   3        2.61        3.07      0.39 o
  -1   5   3       50.56       48.14      1.31 o
   0   5   3        7.46        8.10      0.56 o
   1   5   3        8.97        9.70      1.32 o
   2   5   3       11.88       11.14      0.45 o
   3   5   3      101.32       87.06      6.20 o
   4   5   3       11.47       10.77      0.38 o
   5   5   3       14.31       13.32      0.47 o
   6   5   3        1.57        1.29      0.24 o
   7   5   3        6.85        6.58      1.98 o
  -7   6   3        0.15        0.00      0.54 o
  -6   6   3        9.18       13.37      1.95 o
  -5   6   3       20.68       21.76      0.89 o
  -4   6   3       40.90       42.50      1.28 o
  -3   6   3       32.86       32.50      1.06 o
  -2   6   3        2.10        1.59      0.35 o
  -1   6   3        7.43        6.54      0.54 o
   0   6   3       12.92       14.53      0.74 o
   1   6   3       17.31       17.34      0.83 o
   2   6   3        8.06        8.41      0.62 o
   3   6   3        9.66        9.46      1.64 o
   4   6   3        0.44        0.23      0.27 o
   5   6   3        0.14        0.09      0.21 o
   6   6   3        0.30        0.26      0.19 o
  -6   7   3        3.46        5.51      0.89 o
  -5   7   3       14.48       13.45      1.16 o
  -4   7   3       64.68       70.63      2.38 o
  -3   7   3        9.00        9.85      0.64 o
  -2   7   3        3.61        3.50      0.48 o
  -1   7   3        4.31        3.37      0.47 o
   0   7   3       10.87       11.32      0.78 o
   1   7   3       32.04       32.62      1.27 o
   2   7   3       17.00       17.08      1.59 o
   3   7   3        1.90        1.68      0.40 o
   4   7   3        7.83        7.43      0.61 o
   5   7   3        0.98        1.16      0.41 o
  -5   8   3        5.41        1.92      0.73 o
  -4   8   3        2.49        1.76      0.73 o
  -3   8   3        3.97        2.49      0.79 o
  -2   8   3        5.76        4.80      0.64 o
  -1   8   3       16.08       18.19      1.50 o
   0   8   3       21.85       23.19      1.75 o
   1   8   3       15.83       17.29      0.94 o
   2   8   3        1.00        1.67      0.44 o
   3   8   3        3.87        4.29      1.14 o
  -1   9   3        1.61        1.45      0.87 o
   0   9   3        0.62        0.59      0.87 o
   1   9   3        0.04        0.00      0.81 o
  -2  -9   4        0.27        0.00      0.19 o
  -1  -9   4        0.13        0.20      0.20 o
   0  -9   4        0.84        0.60      0.27 o
   1  -9   4       34.45       32.67      0.84 o
   2  -9   4        0.53        0.37      0.30 o
  -4  -8   4        3.29        2.93      0.31 o
  -3  -8   4        0.07        0.00      0.19 o
  -2  -8   4        0.82        0.68      0.21 o
  -1  -8   4        0.79        0.58      0.19 o
   0  -8   4        5.26        5.19      0.33 o
   1  -8   4       20.12       20.06      0.62 o
   2  -8   4       25.18       24.88      0.97 o
   3  -8   4        6.71        6.50      0.39 o
   4  -8   4        1.90        1.61      0.70 o
  -5  -7   4        7.14        7.76      0.46 o
  -4  -7   4        3.50        4.25      0.50 o
  -3  -7   4        9.80        8.98      0.44 o
  -2  -7   4       31.09       28.36      0.81 o
  -1  -7   4       29.57       23.97      0.63 o
   0  -7   4       36.18       36.78      1.30 o
   1  -7   4       10.79       10.13      0.46 o
   2  -7   4      178.97      184.67      3.42 o
   3  -7   4       18.18       19.51      0.63 o
   4  -7   4        1.23        1.07      0.25 o
   5  -7   4        0.74        0.66      0.23 o
   6  -7   4       11.36       13.16      0.77 o
  -6  -6   4        5.70        6.76      0.43 o
  -5  -6   4        1.64        2.19      0.28 o
  -4  -6   4       19.37       17.87      0.61 o
  -3  -6   4       27.22       25.88      0.75 o
  -2  -6   4       10.01       10.24      0.44 o
  -1  -6   4        3.36        3.18      0.23 o
   0  -6   4        8.05        8.78      0.35 o
   1  -6   4       48.01       42.98      0.93 o
   2  -6   4      288.14      295.92      4.68 o
   3  -6   4      191.94      200.44      3.33 o
   4  -6   4      143.59      144.29      2.55 o
   5  -6   4       11.97       13.04      0.53 o
   6  -6   4        6.17        6.75      0.44 o
   7  -6   4       11.58       14.07      0.63 o
  -7  -5   4        3.62        3.87      0.33 o
  -6  -5   4       28.93       30.36      0.78 o
  -5  -5   4        5.31        5.32      0.36 o
  -4  -5   4       91.66       92.05      1.89 o
  -3  -5   4       12.29       13.06      0.48 o
  -2  -5   4       18.08       17.75      0.46 o
  -1  -5   4       11.23       13.45      0.40 o
   0  -5   4       48.52       51.31      1.01 o
   1  -5   4      133.91      133.92      2.26 o
   2  -5   4      261.71      263.34      4.19 o
   3  -5   4       88.39       91.95      1.72 o
   4  -5   4       53.99       55.97      1.21 o
   5  -5   4       26.72       24.70      1.63 o
   6  -5   4        8.38        8.52      0.45 o
   7  -5   4        5.65        5.07      0.68 o
  -8  -4   4        3.45        3.11      0.32 o
  -7  -4   4       36.86       39.53      1.16 o
  -6  -4   4       62.59       66.47      1.22 o
  -5  -4   4       26.34       26.21      0.60 o
  -4  -4   4        2.04        2.15      0.22 o
  -3  -4   4        4.64        5.23      0.26 o
  -2  -4   4       31.43       34.27      0.73 o
  -1  -4   4       50.23       54.76      1.02 o
   0  -4   4       37.20       37.96      0.79 o
   1  -4   4       32.40       37.94      0.82 o
   2  -4   4       24.67       22.54      0.60 o
   3  -4   4      127.67      125.49      2.19 o
   4  -4   4      197.00      201.54      4.70 o
   5  -4   4        1.56        1.43      0.38 o
   6  -4   4       44.44       40.87      1.34 o
   7  -4   4       10.07        9.09      0.50 o
   8  -4   4        2.65        2.90      0.80 o
  -8  -3   4       26.66       30.87      0.86 o
  -7  -3   4        8.70        9.23      0.47 o
  -6  -3   4        4.71        4.86      0.28 o
  -5  -3   4       18.42       18.67      0.50 o
  -4  -3   4       52.90       55.10      0.97 o
  -3  -3   4        3.21        4.25      0.22 o
  -2  -3   4       37.65       37.38      0.65 o
  -1  -3   4      110.32      123.39      1.96 o
   0  -3   4       99.51      100.90      1.51 o
   1  -3   4       24.80       30.67      0.58 o
   2  -3   4       12.26       11.17      0.30 o
   3  -3   4       29.75       30.91      1.07 o
   4  -3   4      324.67      311.73      4.94 o
   5  -3   4      145.72      138.47      2.67 o
   6  -3   4        0.38        0.00      0.17 o
   7  -3   4        4.04        3.28      0.33 o
   8  -3   4        0.73        0.47      0.34 o
  -9  -2   4        1.85        1.75      0.29 o
  -8  -2   4        2.26        2.27      0.51 o
  -7  -2   4       16.09       17.10      1.33 o
  -6  -2   4        6.25        6.99      0.49 o
  -5  -2   4        5.13        5.00      0.45 o
  -4  -2   4      138.40      126.00      1.91 o
  -3  -2   4      420.20      414.75      7.32 o
  -2  -2   4       43.84       53.51      1.00 o
  -1  -2   4       61.06       55.69      0.91 o
   0  -2   4      229.90      266.54      4.13 o
   1  -2   4       78.08       89.78      1.58 o
   2  -2   4       69.27       88.46      1.70 o
   3  -2   4       44.12       42.98      0.80 o
   4  -2   4        0.48        0.32      0.12 o
   5  -2   4       53.57       53.92      0.93 o
   6  -2   4       40.38       41.46      0.87 o
   7  -2   4       24.68       25.33      0.77 o
   8  -2   4        1.27        1.24      0.33 o
  -9  -1   4        0.15        0.07      0.23 o
  -8  -1   4        5.10        5.39      0.37 o
  -7  -1   4        1.59        1.33      0.29 o
  -6  -1   4       13.11       12.90      0.39 o
  -5  -1   4        7.82        7.71      0.43 o
  -4  -1   4       46.02       49.84      0.86 o
  -3  -1   4        4.98        4.41      0.18 o
  -2  -1   4        4.91        4.34      0.23 o
  -1  -1   4      113.66       64.58      2.26 o
   0  -1   4       55.07       49.73      1.02 o
   1  -1   4      580.76      597.65      8.02 o
   2  -1   4       27.70       27.42      0.57 o
   3  -1   4      111.07      120.19      1.84 o
   4  -1   4       69.02       65.24      1.06 o
   5  -1   4      133.02      133.51      1.94 o
   6  -1   4       16.74       15.95      0.90 o
   7  -1   4        5.47        5.29      0.31 o
   8  -1   4        1.03        1.12      0.26 o
  -9   0   4        0.65        0.40      0.46 o
  -8   0   4        8.97       10.02      0.51 o
  -7   0   4        5.17        5.64      0.95 o
  -6   0   4       12.10       13.33      0.40 o
  -5   0   4       38.49       40.86      1.65 o
  -4   0   4        7.63        5.86      0.34 o
  -3   0   4      248.95      249.95      9.38 o
  -2   0   4      242.19      240.32      4.03 o
  -1   0   4      107.50      101.21      2.45 o
   0   0   4       12.31       12.89      0.41 o
   1   0   4      506.23      499.60      8.19 o
   2   0   4       80.22       75.71      1.22 o
   3   0   4       63.01       61.50      0.98 o
   4   0   4        0.72        0.86      0.15 o
   5   0   4      127.17      125.42      1.85 o
   6   0   4      129.16      127.81      2.59 o
   7   0   4       30.21       30.57      0.71 o
   8   0   4        3.93        3.52      0.58 o
  -9   1   4        1.20        0.58      0.45 o
  -8   1   4       11.19       13.04      1.52 o
  -7   1   4       17.34       16.46      1.56 o
  -6   1   4       22.75       18.58      2.53 o
  -5   1   4        4.59        4.84      0.22 o
  -4   1   4       11.31       10.12      0.47 o
  -3   1   4      253.10      269.85      7.49 o
  -2   1   4       63.92       72.52      1.45 o
  -1   1   4       41.53       42.15      0.83 o
   0   1   4       12.63       15.32      0.46 o
   1   1   4      163.17      153.40      2.48 o
   2   1   4      117.62      115.07      1.64 o
   3   1   4      137.01      127.62      3.13 o
   4   1   4       20.29       20.16      0.48 o
   5   1   4      106.57       96.78      1.51 o
   6   1   4       54.29       55.41      1.02 o
   7   1   4        9.30        9.98      0.41 o
   8   1   4        3.17        3.04      0.66 o
  -9   2   4        0.43        0.15      0.50 o
  -8   2   4        3.22        5.75      1.46 o
  -7   2   4        8.13        3.70      0.82 o
  -6   2   4        0.02        0.00      0.33 o
  -5   2   4       29.36       31.74      1.33 o
  -4   2   4      296.38      302.96      5.80 o
  -3   2   4      516.96      508.07      8.78 o
  -2   2   4      521.48      516.10      7.69 o
  -1   2   4       86.97       93.23      2.05 o
   0   2   4       12.10       11.53      0.39 o
   1   2   4       37.86       33.37      0.73 o
   2   2   4      162.98      166.16      2.29 o
   3   2   4       13.30       15.24      0.40 o
   4   2   4       12.42       10.85      0.92 o
   5   2   4       42.56       40.00      0.79 o
   6   2   4       24.67       22.27      0.58 o
   7   2   4        8.50        7.99      0.41 o
   8   2   4        2.58        3.14      0.79 o
  -9   3   4        1.27        1.69      0.72 o
  -8   3   4        0.36        0.37      0.51 o
  -7   3   4        0.41        0.30      0.41 o
  -6   3   4       80.87       83.42      2.70 o
  -5   3   4       44.65       45.01      1.28 o
  -4   3   4       64.59       53.89      1.49 o
  -3   3   4       19.16       18.76      0.72 o
  -2   3   4      105.52      114.74      2.49 o
  -1   3   4      111.34      133.58      2.82 o
   0   3   4       64.04       64.83      1.21 o
   1   3   4       51.87       53.41      1.21 o
   2   3   4       34.29       36.43      1.13 o
   3   3   4       10.95       11.30      0.52 o
   4   3   4        0.36        0.21      0.14 o
   5   3   4        2.15        2.97      0.25 o
   6   3   4       11.58       12.84      0.45 o
   7   3   4        4.98        5.74      0.78 o
  -8   4   4        0.80        1.64      0.67 o
  -7   4   4        0.71        0.73      0.52 o
  -6   4   4       20.76       22.17      1.21 o
  -5   4   4       42.47       42.27      1.27 o
  -4   4   4        0.89        0.95      0.30 o
  -3   4   4        5.94        6.01      0.48 o
  -2   4   4       15.78       16.35      0.69 o
  -1   4   4      122.64      123.03      2.68 o
   0   4   4       98.53      108.10      2.42 o
   1   4   4       17.04       17.02      1.26 o
   2   4   4        3.42        2.79      0.30 o
   3   4   4       53.58       55.64      0.96 o
   4   4   4       13.68       12.18      0.40 o
   5   4   4        4.27        3.82      0.75 o
   6   4   4        2.41        2.12      0.27 o
   7   4   4        1.22        1.01      0.26 o
  -8   5   4        8.52        9.26      1.16 o
  -7   5   4        1.66        1.00      0.60 o
  -6   5   4        1.91        1.37      0.39 o
  -5   5   4       66.72       60.99      1.67 o
  -4   5   4       16.31       15.91      0.74 o
  -3   5   4        3.89        4.22      0.47 o
  -2   5   4       18.67       19.77      0.81 o
  -1   5   4       11.13       11.60      0.63 o
   0   5   4       19.08       21.25      0.84 o
   1   5   4       14.64       13.72      0.67 o
   2   5   4        1.68        1.77      0.73 o
   3   5   4        3.76        4.99      0.47 o
   4   5   4        8.26        8.13      0.36 o
   5   5   4        9.59        7.99      0.38 o
   6   5   4        0.63        0.94      0.23 o
  -7   6   4        0.42        0.35      0.53 o
  -6   6   4        2.11        1.64      0.42 o
  -5   6   4       29.22       29.97      1.11 o
  -4   6   4       31.35       33.20      1.15 o
  -3   6   4        3.94        4.14      0.50 o
  -2   6   4        2.25        3.16      0.47 o
  -1   6   4        2.91        3.96      0.52 o
   0   6   4       15.80       15.87      0.75 o
   1   6   4        0.05        0.02      0.27 o
   2   6   4        7.37        8.15      0.91 o
   3   6   4        8.21        8.87      1.14 o
   4   6   4        8.84        9.04      0.59 o
   5   6   4        0.34        0.40      0.35 o
  -6   7   4        1.96        1.86      0.50 o
  -5   7   4       12.10       11.74      0.96 o
  -4   7   4       29.55       32.51      1.20 o
  -3   7   4       10.63       11.94      0.71 o
  -2   7   4        1.84        3.02      0.50 o
  -1   7   4        2.38        2.25      0.49 o
   0   7   4        2.68        2.92      0.74 o
   1   7   4        4.64        1.93      0.58 o
   2   7   4        5.03        5.04      1.07 o
   3   7   4        0.48        0.58      0.65 o
   4   7   4        8.38        8.21      1.73 o
  -3   8   4       14.48       18.17      1.15 o
  -2   8   4        0.18        0.33      0.40 o
  -1   8   4       14.61       20.35      1.11 o
   0   8   4       16.97       19.64      1.09 o
   1   8   4        2.98        3.19      1.20 o
   2   8   4        4.06        4.87      2.69 o
   0  -9   5        0.14        0.29      0.25 o
   1  -9   5       21.47       23.98      0.74 o
  -3  -8   5        2.22        2.59      0.30 o
  -2  -8   5       12.20       14.39      0.60 o
  -1  -8   5        1.51        0.88      0.26 o
   0  -8   5        0.01        0.24      0.38 o
   1  -8   5       11.30        9.98      0.46 o
   2  -8   5       14.84       14.43      0.57 o
   3  -8   5        1.52        1.38      0.49 o
   4  -8   5        1.62        2.24      0.39 o
  -5  -7   5        6.72        7.31      0.46 o
  -4  -7   5        3.95        3.95      0.34 o
  -3  -7   5        3.08        2.63      0.29 o
  -2  -7   5       13.42       12.13      0.59 o
  -1  -7   5        4.51        2.80      0.31 o
   0  -7   5        1.51        1.71      0.47 o
   1  -7   5       21.49       21.71      0.98 o
   2  -7   5       24.85       26.54      0.84 o
   3  -7   5        2.88        3.44      0.57 o
   4  -7   5        4.82        5.69      0.42 o
   5  -7   5        4.21        4.48      1.20 o
  -6  -6   5        0.01        0.26      0.23 o
  -5  -6   5       24.70       27.67      1.24 o
  -4  -6   5       14.76       15.12      0.58 o
  -3  -6   5       33.28       29.91      0.86 o
  -2  -6   5        9.82        9.78      0.47 o
  -1  -6   5        8.36        8.60      0.67 o
   0  -6   5        5.00        5.40      0.53 o
   1  -6   5        6.68        7.23      0.37 o
   2  -6   5       41.14       42.37      1.00 o
   3  -6   5       25.92       27.40      0.78 o
   4  -6   5       18.87       19.65      0.67 o
   5  -6   5        5.33        5.91      0.61 o
   6  -6   5        0.41        1.23      0.30 o
  -7  -5   5        0.97        1.08      0.27 o
  -6  -5   5        0.00        0.00      0.20 o
  -5  -5   5       21.98       25.74      1.15 o
  -4  -5   5        2.93        2.69      0.27 o
  -3  -5   5        2.37        2.25      0.32 o
  -2  -5   5       20.37       19.71      0.65 o
  -1  -5   5       15.47       18.37      0.51 o
   0  -5   5       62.73       60.97      1.20 o
   1  -5   5      210.01      219.21      3.57 o
   2  -5   5      209.15      215.38      3.55 o
   3  -5   5      407.62      416.07      6.52 o
   4  -5   5        9.29       10.16      0.49 o
   5  -5   5       32.64       30.22      0.87 o
   6  -5   5        4.06        3.14      0.71 o
   7  -5   5        5.88        7.75      0.50 o
  -7  -4   5        1.70        1.67      0.26 o
  -6  -4   5       25.18       27.43      0.73 o
  -5  -4   5        0.70        0.97      0.30 o
  -4  -4   5       42.04       43.81      1.05 o
  -3  -4   5        4.95        3.83      0.39 o
  -2  -4   5        5.79        5.42      0.26 o
  -1  -4   5      112.95      117.39      3.13 o
   0  -4   5      100.06      101.52      1.79 o
   1  -4   5       85.07       79.07      1.49 o
   2  -4   5        1.11        0.58      0.22 o
   3  -4   5      181.82      180.12      3.05 o
   4  -4   5       59.08       62.51      1.34 o
   5  -4   5       85.44       82.22      1.68 o
   6  -4   5       11.30       10.72      0.63 o
   7  -4   5        4.23        4.23      1.08 o
  -8  -3   5       16.43       18.96      0.92 o
  -7  -3   5       15.64       17.88      0.55 o
  -6  -3   5        1.04        1.23      0.31 o
  -5  -3   5       27.69       28.93      0.70 o
  -4  -3   5        9.90        9.36      0.47 o
  -3  -3   5       45.30       47.36      0.96 o
  -2  -3   5        8.61        8.70      0.28 o
  -1  -3   5      200.36      204.30      3.24 o
   0  -3   5      204.17      229.67      3.65 o
   1  -3   5       54.50       55.59      1.12 o
   2  -3   5       48.54       47.14      1.02 o
   3  -3   5       51.21       49.89      1.10 o
   4  -3   5      272.17      258.16      4.21 o
   5  -3   5        0.20        0.00      0.17 o
   6  -3   5       36.85       35.07      0.95 o
   7  -3   5       19.61       19.09      0.71 o
  -8  -2   5        9.35       10.04      0.44 o
  -7  -2   5        4.56        5.46      0.32 o
  -6  -2   5       11.55       12.62      0.40 o
  -5  -2   5        3.12        4.03      0.32 o
  -4  -2   5       31.99       34.44      1.07 o
  -3  -2   5       61.69       62.72      1.08 o
  -2  -2   5       43.40       43.02      0.73 o
  -1  -2   5      141.24      136.72      2.16 o
   0  -2   5      121.76      128.79      1.93 o
   1  -2   5        6.21        5.65      0.30 o
   2  -2   5       12.46       14.04      0.40 o
   3  -2   5       65.16       66.52      1.19 o
   4  -2   5       45.49       41.63      0.86 o
   5  -2   5      196.20      186.99      3.78 o
   6  -2   5       13.34       13.70      0.56 o
   7  -2   5        6.05        6.00      0.83 o
   8  -2   5        1.19        1.33      0.39 o
  -8  -1   5        0.16        0.21      0.19 o
  -7  -1   5        3.37        2.82      0.36 o
  -6  -1   5        3.29        3.14      0.22 o
  -5  -1   5       76.59       73.89      2.83 o
  -4  -1   5        7.29        8.36      0.82 o
  -3  -1   5       13.45       12.35      0.35 o
  -2  -1   5      115.75      117.93      1.65 o
  -1  -1   5       47.08       32.50      1.46 o
   0  -1   5      150.70      158.63      2.32 o
   1  -1   5       95.53      111.69      1.72 o
   2  -1   5       55.10       63.97      1.11 o
   3  -1   5       30.53       31.00      0.62 o
   4  -1   5       11.70       11.95      0.47 o
   5  -1   5      173.82      168.27      3.78 o
   6  -1   5       29.86       28.43      0.72 o
   7  -1   5        6.24        6.78      1.39 o
   8  -1   5        0.05        0.00      0.34 o
  -9   0   5        0.82        2.76      1.30 o
  -8   0   5        1.04        0.61      0.46 o
  -7   0   5        4.39        6.71      1.37 o
  -6   0   5        3.32        3.32      0.25 o
  -5   0   5        8.68        8.43      0.29 o
  -4   0   5        9.58       10.82      0.31 o
  -3   0   5       58.68       60.21      0.93 o
  -2   0   5       42.75       36.61      0.82 o
  -1   0   5       67.62       63.39      1.50 o
   0   0   5      311.35      321.33      4.14 o
   1   0   5      210.76      224.23      2.98 o
   2   0   5       31.39       32.40      0.64 o
   3   0   5        0.27        0.12      0.11 o
   4   0   5       77.42       72.37      1.19 o
   5   0   5       89.69       89.59      1.45 o
   6   0   5       63.48       65.64      1.18 o
   7   0   5       34.20       36.07      0.82 o
   8   0   5        2.00        2.06      0.37 o
  -9   1   5        4.95        5.87      1.61 o
  -8   1   5        5.73        8.26      1.69 o
  -7   1   5       13.16       13.11      1.56 o
  -6   1   5        5.42        5.27      0.81 o
  -5   1   5        2.80        2.94      0.54 o
  -4   1   5       51.66       54.35      1.20 o
  -3   1   5       80.74       79.23      1.85 o
  -2   1   5       49.47       51.50      1.00 o
  -1   1   5       37.16       36.69      0.79 o
   0   1   5       51.72       54.75      1.08 o
   1   1   5        8.25        8.43      0.29 o
   2   1   5       42.93       41.19      0.75 o
   3   1   5       45.40       40.10      0.98 o
   4   1   5       79.95       76.36      1.45 o
   5   1   5      151.28      152.54      2.24 o
   6   1   5       16.10       16.74      0.53 o
   7   1   5       18.25       18.38      0.57 o
  -8   2   5        2.13        1.44      0.60 o
  -7   2   5        3.29        2.60      0.62 o
  -6   2   5        1.17        2.42      0.59 o
  -5   2   5       29.21       28.09      1.30 o
  -4   2   5       44.65       40.31      1.55 o
  -3   2   5       48.63       48.36      1.33 o
  -2   2   5       25.03       26.42      0.89 o
  -1   2   5       55.55       52.25      1.38 o
   0   2   5        9.67        9.07      0.35 o
   1   2   5       20.51       20.18      0.46 o
   2   2   5       25.60       26.28      0.57 o
   3   2   5       72.54       65.47      1.18 o
   4   2   5       23.86       25.68      0.61 o
   5   2   5        5.41        6.15      0.34 o
   6   2   5        1.98        1.92      0.25 o
   7   2   5       26.61       31.09      0.77 o
  -8   3   5        3.96        4.32      0.80 o
  -7   3   5        3.69        5.37      0.82 o
  -6   3   5       52.59       51.98      2.01 o
  -5   3   5      159.30      141.57      6.20 o
  -4   3   5       75.86       72.10      2.35 o
  -3   3   5       14.08       14.56      0.78 o
  -2   3   5       27.59       27.34      0.94 o
  -1   3   5        3.51        3.16      0.40 o
   0   3   5        4.41        3.80      0.43 o
   1   3   5        0.81        0.67      0.20 o
   2   3   5        5.92        6.02      0.29 o
   3   3   5      118.94      112.66      1.82 o
   4   3   5       38.81       36.02      0.76 o
   5   3   5        4.89        4.79      0.47 o
   6   3   5        0.81        0.63      0.21 o
   7   3   5        3.39        4.01      0.37 o
  -8   4   5        3.41        3.69      0.89 o
  -7   4   5        4.19        2.94      0.68 o
  -6   4   5        2.05        1.89      0.60 o
  -5   4   5        6.65        7.94      0.85 o
  -4   4   5       40.31       36.85      1.20 o
  -3   4   5        1.18        1.78      0.39 o
  -2   4   5       10.41       10.53      0.62 o
  -1   4   5      116.51      120.91      3.43 o
   0   4   5       73.37       75.07      1.90 o
   1   4   5       20.88       23.94      0.88 o
   2   4   5        8.97        9.60      0.62 o
   3   4   5        1.78        1.85      0.41 o
   4   4   5       10.18       10.52      0.42 o
   5   4   5        2.83        2.70      0.88 o
   6   4   5        1.04        0.93      0.24 o
  -7   5   5        6.20        9.72      1.99 o
  -6   5   5        0.10        0.00      0.43 o
  -5   5   5       10.47       10.19      0.91 o
  -4   5   5        3.68        3.21      0.48 o
  -3   5   5        2.67        2.72      0.46 o
  -2   5   5       29.84       32.13      1.13 o
  -1   5   5        2.55        2.90      0.52 o
   0   5   5        3.49        3.25      0.52 o
   1   5   5       12.49       11.63      0.77 o
   2   5   5        0.83        1.47      0.40 o
   3   5   5        1.61        2.44      0.41 o
   4   5   5       21.38       20.01      0.83 o
   5   5   5        0.64        0.28      0.38 o
  -6   6   5        0.90        1.11      0.60 o
  -5   6   5        2.52        2.77      0.51 o
  -4   6   5        0.88        1.25      0.42 o
  -3   6   5        2.32        4.22      0.54 o
  -2   6   5        5.72        7.06      0.66 o
  -1   6   5        1.31        1.63      0.43 o
   0   6   5       25.02       27.75      2.11 o
   1   6   5        7.50        7.17      1.53 o
   2   6   5        0.76        0.73      0.46 o
   3   6   5        4.76        5.65      0.89 o
   4   6   5        1.03        1.75      0.46 o
  -5   7   5        2.96        1.99      0.52 o
  -4   7   5       15.78       17.49      0.92 o
  -3   7   5        1.44        1.25      0.46 o
  -2   7   5        0.75        0.66      0.44 o
  -1   7   5        0.79        1.14      0.44 o
   0   7   5        5.52        5.44      1.54 o
   1   7   5        5.14        1.96      0.62 o
   2   7   5        0.16        0.00      0.30 o
   3   7   5        0.71        0.59      0.37 o
  -3   8   5        2.27        3.16      0.79 o
  -2   8   5        2.47        5.75      1.99 o
  -1   8   5        4.91        7.45      2.30 o
   0   8   5        3.48        4.98      1.51 o
  -2  -8   6        5.37        5.75      0.43 o
  -1  -8   6        0.71        0.83      0.28 o
   0  -8   6        4.30        5.38      0.46 o
   1  -8   6        5.03        7.32      0.45 o
   2  -8   6       20.19       21.03      0.73 o
  -4  -7   6        0.76        1.20      0.27 o
  -3  -7   6        3.12        3.35      0.43 o
  -2  -7   6        0.30        0.52      0.24 o
  -1  -7   6       15.53       14.45      0.64 o
   0  -7   6        2.26        2.45      0.29 o
   1  -7   6        2.33        2.65      0.31 o
   2  -7   6        8.71        7.94      0.46 o
   3  -7   6        8.72        7.77      0.48 o
   4  -7   6       16.73       19.73      0.73 o
  -5  -6   6       24.96       28.45      0.88 o
  -4  -6   6       36.76       35.52      1.00 o
  -3  -6   6        5.47        4.24      0.35 o
  -2  -6   6       37.71       34.75      1.00 o
  -1  -6   6       10.17       10.66      0.53 o
   0  -6   6       29.28       27.97      0.74 o
   1  -6   6       17.99       18.55      0.61 o
   2  -6   6        1.68        1.95      0.28 o
   3  -6   6       15.29       15.97      0.61 o
   4  -6   6        6.40        6.50      0.44 o
   5  -6   6       14.17       15.09      0.65 o
  -6  -5   6       12.69       14.08      0.59 o
  -5  -5   6       77.19       83.00      1.81 o
  -4  -5   6       32.37       31.98      1.03 o
  -3  -5   6       13.89       13.70      0.76 o
  -2  -5   6        1.09        1.10      0.23 o
  -1  -5   6        8.29        8.43      0.46 o
   0  -5   6       99.34       99.36      2.98 o
   1  -5   6      117.35      125.03      2.24 o
   2  -5   6       40.39       39.99      0.99 o
   3  -5   6        1.90        2.24      0.30 o
   4  -5   6       18.67       17.47      0.65 o
   5  -5   6        4.75        4.82      0.65 o
   6  -5   6        2.69        3.41      0.60 o
  -7  -4   6        0.53        0.81      0.26 o
  -6  -4   6       15.74       16.99      0.62 o
  -5  -4   6       13.28       12.55      0.52 o
  -4  -4   6      101.80      104.29      2.13 o
  -3  -4   6       27.39       25.30      0.76 o
  -2  -4   6       24.42       24.41      0.76 o
  -1  -4   6      137.58      131.33      2.24 o
   0  -4   6      177.92      168.90      2.83 o
   1  -4   6      127.60      124.30      2.22 o
   2  -4   6       48.45       48.02      1.10 o
   3  -4   6       15.89       15.32      0.97 o
   4  -4   6       26.22       26.14      0.80 o
   5  -4   6       16.26       14.55      0.61 o
   6  -4   6        3.38        5.48      0.89 o
  -7  -3   6        7.34        8.40      0.44 o
  -6  -3   6        1.48        2.27      0.34 o
  -5  -3   6       28.88       27.31      0.83 o
  -4  -3   6       55.89       61.99      1.40 o
  -3  -3   6       81.91       79.81      1.69 o
  -2  -3   6        9.12        9.16      0.36 o
  -1  -3   6       10.19       10.45      0.47 o
   0  -3   6       24.01       21.09      0.72 o
   1  -3   6        3.67        2.68      0.30 o
   2  -3   6       60.71       56.28      1.43 o
   3  -3   6        5.85        5.36      0.48 o
   4  -3   6       89.48       79.15      2.00 o
   5  -3   6       12.83       11.70      0.97 o
   6  -3   6        2.70        2.73      0.44 o
   7  -3   6        2.33        2.62      0.38 o
  -8  -2   6        2.55        2.96      0.35 o
  -7  -2   6        5.32        5.07      0.35 o
  -6  -2   6        3.19        3.58      0.64 o
  -5  -2   6        3.15        2.80      0.22 o
  -4  -2   6       28.82       26.24      0.95 o
  -3  -2   6      279.61      264.96      3.99 o
  -2  -2   6       19.45       22.71      0.50 o
  -1  -2   6        2.89        3.34      0.25 o
   0  -2   6       58.16       53.86      1.11 o
   1  -2   6        4.36        3.46      0.27 o
   2  -2   6       14.02       10.66      0.46 o
   3  -2   6        2.09        1.74      0.24 o
   4  -2   6       72.81       64.63      1.43 o
   5  -2   6       38.79       36.52      1.02 o
   6  -2   6        1.55        1.26      0.28 o
   7  -2   6        1.27        1.57      0.32 o
  -8  -1   6        1.00        0.86      0.48 o
  -7  -1   6        6.95        4.16      0.69 o
  -6  -1   6        8.87        8.45      0.84 o
  -5  -1   6       14.19       15.44      0.57 o
  -4  -1   6       92.89       93.02      2.53 o
  -3  -1   6       25.29       24.28      0.56 o
  -2  -1   6       84.34       82.13      1.25 o
  -1  -1   6       30.57       31.29      0.73 o
   0  -1   6        1.74        1.88      0.17 o
   1  -1   6        2.84        3.01      0.22 o
   2  -1   6        4.41        4.84      0.26 o
   3  -1   6       46.45       40.57      0.78 o
   4  -1   6       45.44       42.93      0.84 o
   5  -1   6       21.21       20.18      0.61 o
   6  -1   6        7.90        7.77      0.50 o
   7  -1   6        4.18        4.54      0.44 o
  -8   0   6        1.66        1.57      0.53 o
  -7   0   6       13.09        5.01      0.92 o
  -6   0   6        3.86        2.58      0.58 o
  -5   0   6        3.16        2.32      0.54 o
  -4   0   6        2.27        2.23      0.24 o
  -3   0   6       41.36       38.83      0.75 o
  -2   0   6       65.92       69.36      1.27 o
  -1   0   6       23.53       22.47      0.79 o
   0   0   6       20.81       20.61      0.48 o
   1   0   6       64.11       65.68      1.11 o
   2   0   6       14.55       16.03      0.57 o
   3   0   6        4.67        4.77      0.27 o
   4   0   6       11.43        9.82      0.46 o
   5   0   6       23.03       22.92      0.63 o
   6   0   6       46.82       48.98      0.99 o
   7   0   6        1.01        0.77      0.25 o
  -8   1   6        1.86        1.18      0.47 o
  -7   1   6        0.07        0.42      0.46 o
  -6   1   6       15.01       13.27      0.94 o
  -5   1   6        5.44        5.18      0.71 o
  -4   1   6        8.99        8.35      0.75 o
  -3   1   6        8.09        8.01      0.56 o
  -2   1   6       10.01       10.51      0.67 o
  -1   1   6       94.32      100.46      2.28 o
   0   1   6       29.72       30.31      0.61 o
   1   1   6       18.78       17.90      0.45 o
   2   1   6       11.84       13.22      1.10 o
   3   1   6       51.95       51.14      1.01 o
   4   1   6       48.83       49.79      0.98 o
   5   1   6       20.58       23.42      0.78 o
   6   1   6       48.04       48.63      1.00 o
   7   1   6        6.41        6.80      0.43 o
  -8   2   6        1.06        0.90      0.58 o
  -7   2   6        0.92        1.43      0.62 o
  -6   2   6        3.23        3.73      0.69 o
  -5   2   6       14.86       14.72      1.51 o
  -4   2   6       11.74        9.37      0.75 o
  -3   2   6       27.99       25.96      1.10 o
  -2   2   6       46.57       45.52      1.33 o
  -1   2   6        7.30        7.56      0.58 o
   0   2   6       38.65       37.84      1.36 o
   1   2   6       29.82       28.80      0.75 o
   2   2   6       95.12       99.12      1.54 o
   3   2   6       62.60       61.70      1.40 o
   4   2   6       61.62       62.54      1.41 o
   5   2   6        3.95        3.97      0.38 o
   6   2   6       10.91       11.95      0.51 o
  -8   3   6        0.64        0.27      1.21 o
  -7   3   6        0.04        0.19      0.56 o
  -6   3   6        4.77        3.15      0.64 o
  -5   3   6       18.87       18.33      1.71 o
  -4   3   6       46.14       40.75      1.29 o
  -3   3   6       24.51       24.65      0.95 o
  -2   3   6        0.03        0.30      0.29 o
  -1   3   6        2.40        2.58      0.43 o
   0   3   6       20.83       20.02      0.83 o
   1   3   6        2.63        3.93      0.68 o
   2   3   6        0.45        0.47      0.30 o
   3   3   6       14.55       15.98      0.52 o
   4   3   6        4.51        5.44      0.97 o
   5   3   6        0.02        0.00      0.17 o
   6   3   6        3.19        4.77      0.37 o
  -7   4   6       23.73       26.84      2.33 o
  -6   4   6       25.77       26.36      2.18 o
  -5   4   6        4.85        2.40      0.56 o
  -4   4   6        1.60        0.80      0.36 o
  -3   4   6       10.41       12.16      0.93 o
  -2   4   6        0.59        0.39      0.32 o
  -1   4   6        2.11        2.01      0.43 o
   0   4   6        2.29        3.50      0.51 o
   1   4   6       32.40       33.79      1.13 o
   2   4   6        9.01        9.87      0.63 o
   3   4   6       11.10       11.23      0.80 o
   4   4   6        1.40        0.96      0.45 o
   5   4   6        0.49        0.69      0.30 o
  -6   5   6        4.04        2.52      0.66 o
  -5   5   6        1.34        0.95      0.43 o
  -4   5   6        1.54        1.97      0.44 o
  -3   5   6        5.89        6.84      0.69 o
  -2   5   6       25.91       28.08      1.35 o
  -1   5   6       19.04       18.99      1.02 o
   0   5   6        8.65        9.25      0.70 o
   1   5   6       17.56       20.53      0.90 o
   2   5   6        4.73        4.86      0.59 o
   3   5   6        4.91        5.69      1.57 o
   4   5   6        2.93        4.18      1.26 o
  -5   6   6        0.12        0.20      0.40 o
  -4   6   6        5.27        5.61      0.68 o
  -3   6   6        5.89        6.80      0.72 o
  -2   6   6        0.41        0.39      0.39 o
  -1   6   6        2.13        2.14      0.47 o
   0   6   6        4.92        5.27      0.57 o
   1   6   6        0.17        0.56      0.37 o
   2   6   6        0.54        0.37      0.34 o
   3   6   6        6.01        7.73      0.66 o
  -4   7   6        3.55        5.00      0.87 o
  -3   7   6        1.58        1.89      0.56 o
  -2   7   6        0.98        0.93      0.47 o
  -1   7   6        0.52        0.45      0.43 o
   0   7   6        2.35        2.91      1.46 o
   1   7   6        0.03        0.14      0.34 o
  -3  -7   7        1.83        2.61      0.46 o
  -2  -7   7        0.87        0.84      0.27 o
  -1  -7   7       17.44       18.27      0.77 o
   0  -7   7        3.08        3.45      0.40 o
   1  -7   7        9.12        9.21      0.49 o
   2  -7   7        1.69        1.39      0.33 o
   3  -7   7        7.85        8.96      0.64 o
  -4  -6   7        2.53        2.82      0.35 o
  -3  -6   7        1.16        0.92      0.37 o
  -2  -6   7        3.44        3.57      0.36 o
  -1  -6   7       34.80       35.22      1.08 o
   0  -6   7       11.00        9.47      0.83 o
   1  -6   7        0.18        0.27      0.23 o
   2  -6   7        5.44        6.68      0.80 o
   3  -6   7       21.94       22.70      1.07 o
   4  -6   7       31.51       34.22      1.01 o
  -5  -5   7       14.52       16.96      0.65 o
  -4  -5   7        6.40        6.44      0.51 o
  -3  -5   7        9.61        8.33      0.48 o
  -2  -5   7        7.05        6.85      0.45 o
  -1  -5   7       11.39       11.20      0.57 o
   0  -5   7       19.39       17.04      0.59 o
   1  -5   7       15.82       15.12      0.59 o
   2  -5   7       28.23       29.00      1.26 o
   3  -5   7       29.04       30.15      0.90 o
   4  -5   7        9.02        8.52      0.59 o
   5  -5   7       14.06       14.67      0.79 o
  -6  -4   7        1.35        0.80      0.38 o
  -5  -4   7        0.36        0.13      0.21 o
  -4  -4   7       77.20       80.15      1.75 o
  -3  -4   7       16.19       15.73      0.61 o
  -2  -4   7       19.63       19.18      0.70 o
  -1  -4   7       68.87       76.97      1.49 o
   0  -4   7      134.55      132.35      2.35 o
   1  -4   7       35.80       37.59      0.96 o
   2  -4   7       30.37       28.20      1.34 o
   3  -4   7       31.97       29.39      0.87 o
   4  -4   7       45.53       39.69      1.07 o
   5  -4   7       17.78       18.33      0.72 o
   6  -4   7        0.47        1.35      0.58 o
  -7  -3   7        4.16        4.23      0.94 o
  -6  -3   7        2.30        2.57      0.75 o
  -5  -3   7        6.90        5.74      0.50 o
  -4  -3   7       66.66       69.24      1.53 o
  -3  -3   7        7.41        7.37      0.42 o
  -2  -3   7      126.41      127.00      2.58 o
  -1  -3   7       66.54       67.68      1.59 o
   0  -3   7       61.71       64.77      1.57 o
   1  -3   7       14.12       15.09      0.58 o
   2  -3   7       50.08       46.01      1.31 o
   3  -3   7       35.11       31.10      1.06 o
   4  -3   7       20.85       18.50      0.87 o
   5  -3   7       21.82       19.45      1.55 o
   6  -3   7       15.33       16.13      0.75 o
  -7  -2   7        0.46        0.41      0.24 o
  -6  -2   7        0.81        0.96      0.23 o
  -5  -2   7        7.84        8.19      0.37 o
  -4  -2   7        3.38        4.33      0.34 o
  -3  -2   7      126.58      127.30      2.50 o
  -2  -2   7      142.64      146.67      2.88 o
  -1  -2   7       44.34       48.56      1.05 o
   0  -2   7        0.43        0.52      0.19 o
   1  -2   7       41.41       39.75      0.97 o
   2  -2   7        7.73        7.42      0.42 o
   3  -2   7       27.55       25.20      0.80 o
   4  -2   7        4.67        4.19      0.38 o
   5  -2   7       59.36       60.14      1.46 o
   6  -2   7       21.95       22.51      0.98 o
  -7  -1   7        7.42        2.98      0.64 o
  -6  -1   7        1.12        0.58      0.43 o
  -5  -1   7       20.86       23.83      0.77 o
  -4  -1   7       74.33       76.30      1.69 o
  -3  -1   7       79.62       80.75      1.40 o
  -2  -1   7       70.80       73.19      1.26 o
  -1  -1   7       59.91       60.60      1.23 o
   0  -1   7       28.84       29.33      0.68 o
   1  -1   7       12.54       12.03      0.48 o
   2  -1   7       16.20       15.28      0.49 o
   3  -1   7       24.84       22.08      0.62 o
   4  -1   7        1.90        1.99      0.30 o
   5  -1   7       27.20       28.09      0.91 o
   6  -1   7       11.77       11.15      0.63 o
  -7   0   7        1.02        1.24      0.58 o
  -6   0   7       16.00       14.10      1.03 o
  -5   0   7        2.32        2.93      0.64 o
  -4   0   7       12.63       12.16      0.89 o
  -3   0   7       14.28       13.09      1.12 o
  -2   0   7      138.79      142.13      2.96 o
  -1   0   7      142.93      146.02      3.12 o
   0   0   7        1.28        0.92      0.17 o
   1   0   7       29.54       26.83      0.68 o
   2   0   7       10.36       10.28      0.42 o
   3   0   7       10.57        9.31      0.40 o
   4   0   7        8.29        8.29      0.38 o
   5   0   7        3.68        3.79      0.97 o
   6   0   7       10.76       10.47      0.55 o
  -7   1   7        0.15        0.00      0.45 o
  -6   1   7        7.16        6.00      0.85 o
  -5   1   7        1.22        0.47      0.42 o
  -4   1   7        2.67        1.48      0.48 o
  -3   1   7       58.55       40.45      2.03 o
  -2   1   7      106.91      112.71      2.60 o
  -1   1   7       57.15       58.74      1.60 o
   0   1   7       20.79       21.46      0.70 o
   1   1   7       13.34       13.50      0.46 o
   2   1   7        5.72        5.73      0.31 o
   3   1   7       44.09       43.95      0.95 o
   4   1   7        9.13        8.66      0.56 o
   5   1   7       13.34       13.17      0.50 o
   6   1   7       12.22       12.73      0.52 o
  -7   2   7        1.30        1.02      0.62 o
  -6   2   7        5.43        4.32      1.47 o
  -5   2   7       11.82        5.37      1.37 o
  -4   2   7        3.64        1.39      0.49 o
  -3   2   7        0.75        0.62      0.35 o
  -2   2   7       14.62       13.09      0.73 o
  -1   2   7       85.39       87.90      2.19 o
   0   2   7       18.72       20.15      0.86 o
   1   2   7       15.06       14.83      0.97 o
   2   2   7       28.70       27.29      0.98 o
   3   2   7       54.13       53.95      1.25 o
   4   2   7       14.47       14.41      0.49 o
   5   2   7        1.39        1.28      0.26 o
  -7   3   7        1.97        1.53      1.34 o
  -6   3   7        2.28        1.06      0.52 o
  -5   3   7       34.83       29.63      2.31 o
  -4   3   7        0.46        0.69      0.46 o
  -3   3   7        3.32        3.19      0.50 o
  -2   3   7       10.14       11.60      0.70 o
  -1   3   7        7.14        7.84      0.69 o
   0   3   7       52.56       59.44      1.70 o
   1   3   7        2.05        2.64      0.44 o
   2   3   7       32.03       35.22      1.19 o
   3   3   7        9.21        9.81      0.75 o
   4   3   7        2.08        2.39      0.44 o
   5   3   7        0.59        0.57      0.24 o
  -6   4   7       11.91       11.86      1.64 o
  -5   4   7        7.25        8.33      1.72 o
  -4   4   7        5.23        3.74      0.54 o
  -3   4   7        0.65        0.32      0.39 o
  -2   4   7        1.95        1.99      0.48 o
  -1   4   7       10.88       11.76      0.84 o
   0   4   7       11.92       12.17      0.75 o
   1   4   7        2.31        2.96      0.49 o
   2   4   7       10.18       11.90      1.29 o
   3   4   7        9.16       10.93      0.96 o
   4   4   7        1.02        1.01      0.39 o
  -5   5   7        0.64        0.64      0.54 o
  -4   5   7        5.78        4.03      0.58 o
  -3   5   7        8.32        9.59      1.05 o
  -2   5   7        1.35        1.07      0.43 o
  -1   5   7        4.82        5.81      0.69 o
   0   5   7        0.41        1.55      0.48 o
   1   5   7        2.77        5.05      0.79 o
   2   5   7        0.04        0.14      0.36 o
   3   5   7        1.96        1.79      1.47 o
  -4   6   7        3.15        1.89      0.72 o
  -3   6   7        0.11        0.28      0.43 o
  -2   6   7        1.22        0.95      0.49 o
  -1   6   7        3.37        4.35      0.68 o
   0   6   7        0.68        1.19      0.58 o
   1   6   7        4.44        6.01      0.68 o
  -3  -6   8        0.18        0.00      0.32 o
  -2  -6   8        0.47        0.11      0.23 o
  -1  -6   8        9.58        8.08      0.54 o
   0  -6   8        6.18        7.03      0.54 o
   1  -6   8        9.17       10.27      0.77 o
   2  -6   8        2.36        2.67      1.09 o
  -4  -5   8       10.31       10.30      0.53 o
  -3  -5   8        9.25        9.54      0.53 o
  -2  -5   8        2.27        2.01      0.32 o
  -1  -5   8       16.36       15.41      0.70 o
   0  -5   8       48.61       48.24      1.14 o
   1  -5   8        0.73        0.63      0.65 o
   2  -5   8        6.76        6.76      0.53 o
   3  -5   8        0.70        0.27      0.26 o
   4  -5   8        6.23        7.33      0.88 o
  -5  -4   8        0.67        0.78      0.24 o
  -4  -4   8       14.00       14.79      0.60 o
  -3  -4   8       11.19       10.88      0.54 o
  -2  -4   8       12.40       13.58      0.62 o
  -1  -4   8       53.14       55.13      1.44 o
   0  -4   8       61.65       56.25      1.25 o
   1  -4   8       44.15       44.65      1.68 o
   2  -4   8        3.47        3.17      0.36 o
   3  -4   8        2.61        2.74      0.48 o
   4  -4   8        0.61        1.03      0.30 o
  -6  -3   8        0.81        0.96      0.37 o
  -5  -3   8        2.21        2.21      0.28 o
  -4  -3   8        5.36        5.34      0.37 o
  -3  -3   8       62.05       63.72      1.49 o
  -2  -3   8      102.59      104.70      2.24 o
  -1  -3   8       28.14       30.73      0.97 o
   0  -3   8       24.91       25.02      0.89 o
   1  -3   8      146.42      140.33      2.99 o
   2  -3   8        0.15        0.08      0.22 o
   3  -3   8       16.19       14.17      0.73 o
   4  -3   8        2.51        2.92      0.43 o
   5  -3   8        4.36        4.76      0.72 o
  -6  -2   8        0.49        0.79      0.57 o
  -5  -2   8        1.43        2.40      0.36 o
  -4  -2   8        4.52        4.26      0.44 o
  -3  -2   8       47.80       46.92      1.17 o
  -2  -2   8        8.59        9.65      0.51 o
  -1  -2   8        5.74        6.72      0.39 o
   0  -2   8        5.30        5.70      0.38 o
   1  -2   8       12.46        9.77      0.48 o
   2  -2   8       54.08       46.27      1.16 o
   3  -2   8        6.59        6.62      0.46 o
   4  -2   8       18.03       17.86      0.73 o
   5  -2   8        2.46        1.67      0.35 o
  -6  -1   8        2.50        1.65      0.63 o
  -5  -1   8        3.53        3.41      1.33 o
  -4  -1   8        5.50        2.46      0.55 o
  -3  -1   8       53.34       55.78      2.67 o
  -2  -1   8       40.77       46.22      1.03 o
  -1  -1   8       18.06       17.79      0.59 o
   0  -1   8       15.02       14.22      0.54 o
   1  -1   8        1.46        1.68      0.26 o
   2  -1   8       32.69       30.26      0.88 o
   3  -1   8        6.17        6.05      0.44 o
   4  -1   8       20.62       20.06      0.76 o
   5  -1   8        7.32        7.32      0.53 o
  -6   0   8        5.91        3.09      1.45 o
  -5   0   8        1.72        0.47      0.45 o
  -4   0   8        0.05        0.00      0.34 o
  -3   0   8        2.03        1.39      0.52 o
  -2   0   8      151.64      154.41      3.38 o
  -1   0   8        8.82       10.03      0.63 o
   0   0   8        0.85        0.87      0.19 o
   1   0   8        6.57        6.00      0.37 o
   2   0   8       33.50       32.74      1.28 o
   3   0   8       15.64       16.33      0.70 o
   4   0   8        3.67        3.87      0.40 o
   5   0   8        5.37        6.33      0.50 o
  -6   1   8        1.45        0.34      0.47 o
  -5   1   8        1.40        0.55      0.48 o
  -4   1   8        0.49        0.05      0.44 o
  -3   1   8        8.93        8.97      0.85 o
  -2   1   8       12.79       13.03      0.75 o
  -1   1   8       51.17       50.48      1.50 o
   0   1   8       34.10       35.46      1.20 o
   1   1   8        0.43        0.00      0.43 o
   2   1   8        4.93        5.17      0.65 o
   3   1   8        3.02        2.84      0.30 o
   4   1   8       16.33       18.07      0.79 o
   5   1   8        0.13        0.32      0.24 o
  -6   2   8        0.66        0.26      0.50 o
  -5   2   8        0.94        0.17      0.39 o
  -4   2   8        2.80        1.23      0.51 o
  -3   2   8        9.17        6.76      0.84 o
  -2   2   8        7.21       10.04      0.80 o
  -1   2   8       98.34      102.43      2.53 o
   0   2   8       25.55       26.45      1.06 o
   1   2   8       15.14       13.44      1.01 o
   2   2   8       20.41       22.46      0.94 o
   3   2   8        8.24        9.24      0.76 o
   4   2   8        5.55        5.66      0.76 o
  -6   3   8        0.20        0.00      1.12 o
  -5   3   8        1.90        0.50      0.47 o
  -4   3   8        2.08        1.42      0.58 o
  -3   3   8        0.49        0.73      0.44 o
  -2   3   8       14.55       17.06      0.91 o
  -1   3   8       19.58       20.76      0.98 o
   0   3   8        5.19        5.42      0.64 o
   1   3   8       61.48       66.57      2.24 o
   2   3   8       19.89       22.31      1.21 o
   3   3   8        9.04        8.84      0.90 o
   4   3   8        0.87        0.52      0.44 o
  -5   4   8        2.88        1.45      1.26 o
  -4   4   8        3.96        3.07      0.65 o
  -3   4   8        0.72        1.40      0.48 o
  -2   4   8        4.17        6.12      0.73 o
  -1   4   8        7.75        9.45      0.78 o
   0   4   8       44.47       51.52      2.02 o
   1   4   8       16.29       18.99      0.95 o
   2   4   8        1.32        1.65      0.50 o
  -3   5   8        0.56        0.60      0.68 o
  -2   5   8        1.04        1.43      0.54 o
  -1   5   8        8.36       12.31      0.89 o
   0   5   8        7.97       12.96      1.30 o
   1   5   8       17.56       22.48      2.05 o
  -2  -5   9        0.73        0.93      0.28 o
  -1  -5   9        5.48        6.55      0.52 o
   0  -5   9        9.03        7.53      0.57 o
   1  -5   9        0.47        1.56      0.67 o
  -4  -4   9        0.03        0.04      0.23 o
  -3  -4   9        0.09        0.21      0.23 o
  -2  -4   9        4.19        4.80      0.43 o
  -1  -4   9        3.33        2.96      0.38 o
   0  -4   9        0.30        0.69      0.26 o
   1  -4   9        0.14        0.72      0.29 o
   2  -4   9        0.55        1.47      0.31 o
   3  -4   9        3.85        4.83      0.71 o
  -4  -3   9        3.09        3.56      0.48 o
  -3  -3   9       36.50       39.22      1.09 o
  -2  -3   9       17.06       18.79      0.75 o
  -1  -3   9       33.46       35.08      1.09 o
   0  -3   9       16.95       17.40      0.77 o
   1  -3   9        1.06        0.66      0.25 o
   2  -3   9        3.54        2.90      0.35 o
   3  -3   9        0.82        0.91      0.33 o
  -3  -2   9       22.93       28.38      1.19 o
  -2  -2   9       21.07       22.80      0.80 o
  -1  -2   9       17.10       19.49      0.75 o
   0  -2   9        9.17        8.69      0.49 o
   1  -2   9       25.22       23.39      0.79 o
   2  -2   9       15.99       15.13      0.66 o
   3  -2   9        5.68        5.68      0.46 o
  -5  -1   9        0.38        0.18      0.43 o
  -1  -1   9        1.16        2.22      0.74 o
   0  -1   9       31.02       33.36      0.92 o
   1  -1   9        2.38        1.67      0.29 o
   2  -1   9       22.55       22.78      0.79 o
   3  -1   9        7.71        6.62      0.48 o
   4  -1   9        1.79        1.41      0.36 o
  -5   0   9        4.58        1.57      0.55 o
  -4   0   9        0.90        0.69      0.51 o
  -3   0   9        6.16        5.47      0.78 o
  -2   0   9        8.32        8.80      0.93 o
  -1   0   9        2.85        3.79      0.73 o
   0   0   9        1.39        1.69      0.79 o
   1   0   9        1.72        2.09      0.48 o
   2   0   9       13.82       13.91      0.61 o
   3   0   9        3.91        3.43      0.38 o
  -5   1   9        1.86        0.59      0.62 o
  -4   1   9        2.25        1.74      0.59 o
  -3   1   9        2.49        1.72      0.58 o
  -2   1   9        8.59       10.08      1.03 o
  -1   1   9       13.32       13.55      0.80 o
   0   1   9        5.90        4.53      0.60 o
   1   1   9        6.68        7.05      0.64 o
   2   1   9        4.27        5.05      1.09 o
   3   1   9       12.02       12.15      1.02 o
  -4   2   9        3.41        1.32      0.54 o
  -3   2   9       11.68       12.41      1.08 o
  -2   2   9        0.08        0.00      0.35 o
  -1   2   9       19.75       22.18      1.18 o
   0   2   9        0.75        0.32      0.40 o
   1   2   9        5.60        6.33      0.65 o
   2   2   9        7.57        7.78      0.66 o
  -4   3   9        0.79        1.19      1.24 o
  -3   3   9        0.45        0.00      0.49 o
  -2   3   9        0.26        0.00      0.43 o
  -1   3   9        5.47        5.29      0.71 o
   0   3   9       37.76       42.62      2.92 o
   1   3   9        8.81       10.50      0.78 o
  -2   4   9        1.25        1.13      0.79 o
  -1   4   9        1.54        3.70      0.91 o
  -1  -3  10       10.83       11.52      0.64 o
   0  -3  10        0.17        0.47      0.30 o
  -1  -2  10       13.11       13.85      0.93 o
   0  -2  10        3.27        3.86      0.44 o
   1  -2  10        2.19        2.19      0.34 o
   0  -1  10        2.85        3.00      0.90 o
   1  -1  10       15.28       15.39      0.84 o
   0   0  10        1.46        2.09      0.89 o
   1   0  10        1.30        1.90      0.96 o
  -2   1  10        1.27        2.61      0.70 o
  -1   1  10        3.00        2.96      0.58 o
   0   1  10        2.94        2.64      0.83 o
 
